# Supplementary material for: Identification of inulin-responsive bacteria in the gut microbiota via multi-modal activity-based sorting
Source: Nat Commun. 2023 Dec 14;14:8210. doi: 10.1038/s41467-023-43448-z (PMC10721620; doi:10.1038/s41467-023-43448-z)
Supplement: Supplementary file 4 — Supplementary Dataset 1 [file 41467_2023_43448_MOESM4_ESM.xlsx]

## Sheet: Supplementary Data 1
Supplementary Data 1. List of sorted ASVs and genera after supplementation with inulin-conjugated mesoporous silica nanoparticles. Differential abundance was determined with DESeq2 (2-sided) and p values were corrected for multiple testing.
inulin grafted vs. Ungrafted
Donor 1 hydrophilic							Donor 1 hydrophobic
ASVs	log2FoldChange	padj	taxa	Rel.ab (%) ungrafted	Rel.ab (%) grafted		Genera	log2FoldChange	padj	Rel.ab (%) ungrafted	Rel.ab (%) grafted
ASV_s62_9ct	3.72242	0.000104525	Lachnospiraceae Blautia	<0,1	0.684932		Ruminococcaceae Ruminococcus	2.81258	8.06264e-22	0.871048	7.34642
Donor 1 hydrophobic							Ruminococcaceae Agathobaculum	2.23258	0.00605814	0.0901061	0.51612
ASVs	log2FoldChange	padj	taxa	Rel.ab (%) ungrafted	Rel.ab (%) grafted		Ruminococcaceae Dysosmobacter	1.89452	0.0126512	0.170233	0.742455
ASV_sj9_cdm	3.56514	1.01372e-28	Ruminococcaceae Ruminococcus	0.492603	6.82302		Lactobacillaceae Lactobacillus	7.84326	0.000195794	<0,1	0.212139
Donor 2 hydrophilic							Donor 2 hydrophilic
ASVs	log2FoldChange	padj	taxa	Rel.ab (%) ungrafted	Rel.ab (%) grafted		Genera	log2FoldChange	padj	Rel.ab (%) ungrafted	Rel.ab (%) grafted
ASV_2st_345	2.04578	0.00119374	Lachnospiraceae Blautia	0.24592	1.01082		Veillonellaceae Dialister	1.46946	0.00856908	1.77121	4.12665
ASV_t5i_a3k	1.24343	0.0296288	Veillonellaceae Dialister	1.36361	3.24379		Lachnospiraceae Roseburia	1.7089	0.00856908	2.23562	6.8953
ASV_ter_b2k	2.08168	0.0221608	Eggerthellaceae Raoultibacter	0.102239	0.44874		Lachnospiraceae Blautia	1.40176	0.0129373	3.26043	7.08888
ASV_tg8_il9	1.81015	0.00119374	Lachnospiraceae Roseburia	1.52369	5.78924		Eggerthellaceae Raoultibacter	2.31195	0.00856908	0.102239	0.44874
Donor 2 hydrophobic							Donor 2 hydrophobic
ASVs	log2FoldChange	padj	taxa	Rel.ab (%) ungrafted	Rel.ab (%) grafted		Genera	log2FoldChange	padj	Rel.ab (%) ungrafted	Rel.ab (%) grafted
ASV_2ua_io6	0.710548	0.0279084	Bacteroidaceae Phocaeicola	1.11704	1.81199		Bacteroidaceae Phocaeicola	0.549583	0.00978246	5.3858	7.13906
ASV_kp7_w4p	0.444775	0.050101	Selenomonadaceae Mitsukella	3.26614	4.41334		Selenomonadaceae Mitsuokella	0.551998	0.00978246	5.28038	7.02489
							Donor 4 hydrophobic
							Genera	log2FoldChange	padj	Rel.ab (%) ungrafted	Rel.ab (%) grafted
							Bacteroidaceae Phocaeicola	1.00192	0.0216945	8.09075	13.1078
							Ruminococcaceae Ruminococcus	3.2554	0.000400792	0.277167	2.15013
							Lachnospiraceae Lachnospira	1.0762	0.00686269	3.32994	5.72031
