# Supplementary material for: Identification of inulin-responsive bacteria in the gut microbiota via multi-modal activity-based sorting
Source: Nat Commun. 2023 Dec 14;14:8210. doi: 10.1038/s41467-023-43448-z (PMC10721620; doi:10.1038/s41467-023-43448-z)
Supplement: Supplementary file 5 — Supplementary Dataset 2 [file 41467_2023_43448_MOESM5_ESM.xlsx]

## Sheet: Supplementary Data 2
Supplementary Data 2. List of active ASVs and genera after inulin supplementation. Differential abundance was determined with DESeq2 (2-sided) and p values were corrected for multiple testing.
Inulin: active fraction vs. total community
Donor 7								Donor 7
ASVs	log2FoldChange	padj	taxa	Rel.ab (%) total community_T0	Rel.ab (%) total community_T6	Rel.ab ( %) active fraction_t6		Genera	log2FoldChange	padj	Rel.ab (%) total community_T0	Rel.ab (%) total community_T6	Rel.ab ( %) active fraction_t6
ASV_pxk_1ex	8.2083	0.000281422	Lachnospiraceae Anaerostipes	<0,1	<0,1	1.23153		Lachnospiraceae Enterocloster	2.21103	0.0121542	0.246305	0.492611	2.21675
ASV_fqm_8pm	8.15171	0.00040028	Streptococcaceae Streptococcus	<0,1	<0,1	1.10837		Coriobacteriaceae Collinsella	4.94799	3.26719e-05	0.123153	0.123153	4.92611
ASV_fcp_dbf	7.5953	0.0166619	Corynebacteriaceae Corynebacterium	<0,1	<0,1	0.615764		Streptococcaceae Streptococcus	3.36303	0.00205385	0.123153	0.246305	2.46305
ASV_9eq_kr6	7.41473	0.0364371	Streptococcaceae Streptococcus	<0,1	<0,1	0.738916		Lachnospiraceae Anaerostipes	2.9797	3.59473e-07	0.738916	0.369458	5.66502
ASV_29g_ajq	7.31519	0.0484172	Lachnospiraceae Anaerostipes	<0,1	<0,1	0.369458		Donor 10
ASV_623_3r0	3.69045	0.00320321	Coriobacteriaceae Collinsella	0.123153	<0,1	0.985222		Genera	log2FoldChange	padj	Rel.ab (%) total community_T0	Rel.ab (%) total community_T6	Rel.ab ( %) active fraction_t6
ASV_e9p_tub	3.52494	3.25233e-21	Lachnospiraceae Blautia	0.246305	0.246305	8.99015		Lachnospiraceae Blautia	4.20442	0.000944131	2.83251	6.28079	53.9409
ASV_5z7_fi0	3.51864	1.93589e-06	Lachnospiraceae Anaerostipes	0.615764	<0,1	1.84729		Donor 11
ASV_165_uh8	3.41908	2.75162e-11	Coriobacteriaceae Collinsella	<0,1	0.123153	3.94089		Genera	log2FoldChange	padj	Rel.ab (%) total community_T0	Rel.ab (%) total community_T6	Rel.ab ( %) active fraction_t6
ASV_2st_345	3.14772	6.96209e-13	Lachnospiraceae Blautia	<0,1	0.615764	5.04926		Lachnospiraceae Blautia	3.212	2.24188e-05	1.47783	3.07882	18.5961
ASV_ski_ka3	2.99944	0.0002746	Lachnospiraceae Blautia	0.246305	0.123153	1.60099		Lachnospiraceae Agathobacter	2.43445	0.00144187	2.58621	4.6798	17.3645
ASV_jvz_svl	2.54847	0.015057	Lachnospiraceae	<0,1	0.123153	1.35468		Donor 12
ASV_7s4_sc0	2.37766	0.000652352	Sutterellaceae Parasutterella	0.615764	0.123153	2.3399		Genera	log2FoldChange	padj	Rel.ab (%) total community_T0	Rel.ab (%) total community_T6	Rel.ab ( %) active fraction_t6
ASV_6fr_khd	2.27056	3.83947e-06	Sutterellaceae Parasutterella	0.615764	0.123153	4.06404		Lachnospiraceae Blautia	2.59956	0.0339692	0.862069	1.60099	8.49754
ASV_27v_mrq	1.88147	0.0002746	Lachnospiraceae	0.615764	0.246305	3.32512		Donor 15
Donor 8								Genera	log2FoldChange	padj	Rel.ab (%) total community_T0	Rel.ab (%) total community_T6	Rel.ab ( %) active fraction_t6
ASVs	log2FoldChange	padj	Taxa	Rel.ab (%) total community_T0	Rel.ab (%) total community_T6	Rel.ab ( %) active fraction_t6		Lachnospiraceae Agathobacter	2.42427	1.13148e-05	2.0936	2.0936	10.5911
ASV_2st_345	4.1716	0.000716693	Lachnospiraceae Blautia	0.492611	<0,1	2.70936		Donor 16
ASV_e9p_tub	3.21605	8.98053e-05	Lachnospiraceae Blautia	0.492611	1.35468	6.28079		Genera	log2FoldChange	padj	Rel.ab (%) total community_T0	Rel.ab (%) total community_T6	Rel.ab ( %) active fraction_t6
ASV_fqm_8pm	7.81497	0.000716693	Lactobacillales Streptococcus	<0,1	<0,1	1.84729		Lachnospiraceae Blautia	4.73794	0.00779209	1.35468	0.738916	20.6897
ASV_hwd_896	4.19134	0.00133748	Lachnospiraceae Anaerobutyricum	0.246305	0.246305	2.83251
ASV_kaw_sk8	2.25749	0.000716693	Ruminococcaceae Ruminococcus	2.95567	1.97044	8.62069
ASV_ski_ka3	6.04253	0.0037857	Lachnospiraceae Blautia	0.123153	<0,1	1.35468
Donor 9
ASVs	log2FoldChange	padj	Taxa	Rel.ab (%) total community_T0	Rel.ab (%) total community_T6	Rel.ab ( %) active fraction_t6
ASV_165_uh8	3.2338	6.59236e-06	Coriobacteriaceae Collinsella	0.246305	0.369458	3.69458
ASV_4ma_8bd	3.03103	3.00553e-05	Lachnospiraceae Agathobacter	0.246305	0.123153	2.0936
ASV_5z7_fi0	3.25376	0.000201352	Lachnospiraceae Anaerostipes	0.123153	0.123153	0.862069
ASV_64u_lsr	2.96963	0.0207723	Lachnospiraceae Roseburia	0.492611	<0,1	0.862069
ASV_ap2_sf2	4.87774	6.64268e-10	Erysipelotrichaceae Clostridium_XVIII	0.123153	0.369458	2.21675
ASV_dx5_pax	1.88319	0.0216627	Erysipelotrichaceae Faecalibacillus	0.615764	0.246305	2.0936
ASV_nw9_c4l	4.42146	1.26226e-06	Lachnospiraceae Anaerostipes	0.123153	0.123153	0.738916
Donor 10
ASVs	log2FoldChange	padj	Taxa	Rel.ab (%) total community_T0	Rel.ab (%) total community_T6	Rel.ab ( %) active fraction_t6
ASV_29p_drg	8.11787	0.0189884	Lachnospiraceae	<0,1	<0,1	0.738916
ASV_e9p_tub	5.15611	2.66413e-06	Lachnospiraceae Blautia	1.60099	4.31034	48.0296
ASV_jbt_n3b	7.12882	1.14522e-09	Lachnospiraceae	<0,1	0.246305	6.40394
ASV_p02_b8f	4.90154	0.0189884	Lachnospiraceae Blautia	<0,1	0.123153	1.72414
Donor 11
ASVs	log2FoldChange	padj	Taxa	Rel.ab (%) total community_T0	Rel.ab (%) total community_T6	Rel.ab ( %) active fraction_t6
ASV_4ma_8bd	2.68452	2.34033e-05	Lachnospiraceae Agathobacter	2.58621	4.18719	15.1478
ASV_64u_lsr	2.20236	0.0120659	Lachnospiraceae Roseburia	1.84729	2.21675	7.63547
ASV_e9p_tub	3.76366	6.19765e-07	Lachnospiraceae Blautia	0.246305	2.0936	9.1133
ASV_hcf_4f5	4.70551	6.19765e-07	Lachnospiraceae Blautia	<0,1	0.246305	4.55665
Donor 12
ASVs	log2FoldChange	padj	Taxa	Rel.ab (%) total community_T0	Rel.ab (%) total community_T6	Rel.ab ( %) active fraction_t6
ASV_2st_345	4.78029	0.000195866	Lachnospiraceae Blautia	<0,1	0.123153	3.44828
ASV_82p_r33	3.36318	0.00212403	Bifidobacteriaceae Bifidobacterium	0.862069	0.492611	4.4335
ASV_dx5_pax	3.48877	0.000272864	Erysipelotrichaceae Faecalibacillus	0.738916	1.47783	7.75862
Donor 13
ASVs	log2FoldChange	padj	Taxa	Rel.ab (%) total community_T0	Rel.ab (%) total community_T6	Rel.ab ( %) active fraction_t6
ASV_e21_cmv	6.26924	0.0140675	Erysipelotrichaceae Amedibactrium	<0,1	<0,1	1.84729
ASV_e9p_tub	3.15408	0.0187089	Lachnospiraceae Blautia	1.23153	2.70936	14.1626
ASV_jbt_n3b	6.3217	0.0140675	Lachnospiraceae	<0,1	<0,1	1.35468
Donor 15
ASVs	log2FoldChange	padj	Taxa	Rel.ab (%) total community_T0	Rel.ab (%) total community_T6	Rel.ab ( %) active fraction_t6
ASV_165_uh8	4.36685	0.000289872	Coriobacteriaceae Collinsella	<0,1	0.369458	3.94089
