# Supplementary material for: Identification of inulin-responsive bacteria in the gut microbiota via multi-modal activity-based sorting
Source: Nat Commun. 2023 Dec 14;14:8210. doi: 10.1038/s41467-023-43448-z (PMC10721620; doi:10.1038/s41467-023-43448-z)
Supplement: Supplementary file 6 — Supplementary Dataset 3 [file 41467_2023_43448_MOESM6_ESM.xlsx]

## Sheet: Supplementary Data 3
Supplementary Data 3. List of active ASVs and genera after FOS supplementation. Differential abundance was determined with DESeq2 (2-sided) and p values were corrected for multiple testing.
Donor 8								Donor 9
ASVs	log2FoldChange	padj	taxa	Rel.ab (%) total community_T0	Rel.ab (%) total community_T6	Rel.ab ( %) active fraction_t6		Genera	log2FoldChange	padj	Rel.ab (%) total community_T0	Rel.ab (%) total community_T6	Rel.ab ( %) active fraction_t6
ASV_e9p_tub	3.77653	8.85926e-05	Lachnospiraceae Blautia	0.492611	1.10837	9.1133		Coriobacteriaceae Collinsella	4.03155	0.0218164	0.246305	0.862069	8.49754
ASV_hwd_896	5.02967	7.84562e-07	Lachnospiraceae Anaerobutyricum	0.246305	0.123153	5.29557		Lachnospiraceae Agathobacter	3.94848	0.035179	0.246305	0.738916	7.14286
Supplementary Table 3. List of active ASVs and genera after FOS supplementation
FOS: active fraction vs. total community
Donor 9								Erysipelotrichaceae Clostridium_XVIII	5.19498	0.0218164	0.123153	0.246305	6.40394
ASVs	log2FoldChange	padj	taxa	Rel.ab (%) total community_T0	Rel.ab (%) total community_T6	Rel.ab ( %) active fraction_t6		Donor 10
ASV_165_uh8	3.7897	0.0179857	Coriobacteriaceae Collinsella	0.246305	0.862069	8.49754		Genera	log2FoldChange	padj	Rel.ab (%) total community_T0	Rel.ab (%) total community_T6	Rel.ab ( %) active fraction_t6
ASV_4ma_8bd	3.77771	0.0179857	Lachnospiraceae Agathobacter	0.246305	0.738916	7.0197		Lachnospiraceae Blautia	4.6618	1.58771e-06	2.83251	4.31034	46.798
ASV_ap2_sf2	5.31677	0.000819196	Erysipelotrichaceae Clostridium_XVIII	0.123153	0.246305	6.40394		Donor 11
Donor 10								Genera	log2FoldChange	padj	Rel.ab (%) total community_T0	Rel.ab (%) total community_T6	Rel.ab ( %) active fraction_t6
ASVs	log2FoldChange	padj	taxa	Rel.ab (%) total community_T0	Rel.ab (%) total community_T6	Rel.ab ( %) active fraction_t6		Lachnospiraceae Blautia	2.78361	0.0299261	1.47783	3.07882	14.0394
ASV_e9p_tub	5.20284	5.77478e-06	Lachnospiraceae Blautia	1.60099	3.07882	42.1182		Lachnospiraceae Agathobacter	2.28168	0.0429044	2.58621	4.80296	16.133
Donor 11								Donor 12
ASVs	log2FoldChange	padj	taxa	Rel.ab (%) total community_T0	Rel.ab (%) total community_T6	Rel.ab ( %) active fraction_t6		Genera	log2FoldChange	padj	Rel.ab (%) total community_T0	Rel.ab (%) total community_T6	Rel.ab ( %) active fraction_t6
ASV_4ma_8bd	2.41543	0.000516005	Lachnospiraceae Agathobacter	2.58621	4.55665	15.0246		Lachnospiraceae Blautia	3.50506	0.000604898	0.862069	1.72414	14.7783
ASV_hcf_4f5	3.99074	0.000244933	Lachnospiraceae Blautia	<0,1	0.246305	3.69458		Erysipelotrichaceae Faecalibacillus	3.3606	0.0112466	0.738916	0.369458	5.66502
Donor 12
ASVs	log2FoldChange	padj	taxa	Rel.ab (%) total community_T0	Rel.ab (%) total community_T6	Rel.ab ( %) active fraction_t6
ASV_2st_345	6.0383	4.41852e-08	Lachnospiraceae Blautia	<0,1	<0,1	3.69458
ASV_6ea_nz7	3.87118	0.00736016	Lachnospiraceae Blautia	0.123153	<0,1	1.47783
ASV_82p_r33	3.43573	3.17211e-05	Bifidobacteriaceae Bifidobacterium	0.862069	0.862069	3.69458
ASV_dx5_pax	3.37345	2.79875e-05	Erysipelotrichaceae Faecalibacillus	0.738916	0.369458	5.41872
ASV_e9p_tub	2.94758	0.000224151	Lachnospiraceae Blautia	0.492611	1.23153	6.65025
ASV_hwd_896	3.48484	0.00736016	Lachnospiraceae Anaerobutyricum	0.123153	0.123153	2.0936
ASV_jbt_n3b	3.91841	0.0075899	Lachnospiraceae	0.123153	0.246305	1.60099
ASV_ski_ka3	5.59224	0.00218634	Lachnospiraceae Blautia	<0,1	<0,1	1.23153
Donor 14
ASVs	log2FoldChange	padj	taxa	Rel.ab (%) total community_T0	Rel.ab (%) total community_T6	Rel.ab ( %) active fraction_t6
ASV_a7l_qve	3.09747	0.0389164	Lachnospiraceae	1.10837	2.70936	8.49754
ASV_e9p_tub	3.25293	0.0389164	Lachnospiraceae Blautia	0.369458	0.615764	4.92611
Donor 15
ASVs	log2FoldChange	padj	taxa	Rel.ab (%) total community_T0	Rel.ab (%) total community_T6	Rel.ab ( %) active fraction_t6
ASV_82p_r33	4.48404	0.00691848	Bifidobacteriaceae Bifidobacterium	0.123153	0.246305	1.72414
ASV_hwd_896	4.27475	7.25467e-06	Lachnospiraceae Anaerobutyricum	0.615764	0.246305	3.20197
