# Supplementary material for: Identification of inulin-responsive bacteria in the gut microbiota via multi-modal activity-based sorting
Source: Nat Commun. 2023 Dec 14;14:8210. doi: 10.1038/s41467-023-43448-z (PMC10721620; doi:10.1038/s41467-023-43448-z)
Supplement: Supplementary file 7 — Supplementary Dataset 4 [file 41467_2023_43448_MOESM7_ESM.xlsx]

## Sheet: Supplementary Data 4
Supplementary Data 4. List of active ASVs and genera after fructose supplementation. Differential abundance was determined with DESeq2 (2-sided) and p values were corrected for multiple testing.
Fructose: active fraction vs. total community
Donor 7								Donor 7
ASVs	log2FoldChange	padj	taxa	Rel.ab (%) total community_T0	Rel.ab (%) total community_T6	Rel.ab ( %) active fraction_t6		Genera	log2FoldChange	padj	Rel.ab (%) total community_T0	Rel.ab (%) total community_T6	Rel.ab ( %) active fraction_t6
ASV_165_uh8	4.57447	3.13953e-10	Coriobacteriaceae Collinsella	<0,1	0.369458	10.8374		Coriobacteriaceae Collinsella	5.52198	3.87649e-05	0.123153	0.369458	15.0246
ASV_623_3r0	4.98812	2.21828e-05	Coriobacteriaceae Collinsella	0.123153	<0,1	4.18719		Donor 8
Donor 8								Genera	log2FoldChange	padj	Rel.ab (%) total community_T0	Rel.ab (%) total community_T6	Rel.ab ( %) active fraction_t6
ASVs	log2FoldChange	padj	taxa	Rel.ab (%) total community_T0	Rel.ab (%) total community_T6	Rel.ab ( %) active fraction_t6		Lachnospiraceae Anaerobutyricum	6.32354	0.00130346	0.246305	<0,1	7.38916
ASV_dx5_pax	2.93902	0.00550208	Erysipelotrichaceae Faecalibacillus	0.615764	0.738916	2.95567		Donor 10
ASV_e9p_tub	3.20219	1.85848e-05	Lachnospiraceae Blautia	0.492611	0.615764	5.54187		Genera	log2FoldChange	padj	Rel.ab (%) total community_T0	Rel.ab (%) total community_T6	Rel.ab ( %) active fraction_t6
ASV_hwd_896	5.54943	7.34765e-15	Lachnospiraceae Anaerobutyricum	0.246305	<0,1	6.65025		Lachnospiraceae Blautia	3.94339	0.00010008	2.83251	5.17241	33.7438
ASV_kaw_sk8	2.0723	0.000634819	Ruminococcaceae Ruminococcus	2.95567	3.44828	9.60591		Erysipelotrichaceae Faecalibacillus	3.68137	0.0429542	0.369458	1.10837	5.17241
Donor 9								Donor 12
ASVs	log2FoldChange	padj	taxa	Rel.ab (%) total community_T0	Rel.ab (%) total community_T6	Rel.ab ( %) active fraction_t6		Genera	log2FoldChange	padj	Rel.ab (%) total community_T0	Rel.ab (%) total community_T6	Rel.ab ( %) active fraction_t6
ASV_ic9_xvj	5.51391	2.30161e-05	Bifidobacteriaceae Bifiobacterium	<0,1	<0,1	1.23153		Erysipelotrichaceae Faecalibacillus	3.00033	0.0417115	0.738916	1.60099	9.1133
Donor 10								Donor 14
ASVs	log2FoldChange	padj	taxa	Rel.ab (%) total community_T0	Rel.ab (%) total community_T6	Rel.ab ( %) active fraction_t6		Genera	log2FoldChange	padj	Rel.ab (%) total community_T0	Rel.ab (%) total community_T6	Rel.ab ( %) active fraction_t6
ASV_e9p_tub	4.38083	0.00314364	Lachnospiraceae Blautia	1.60099	3.57143	29.064		Bacteroidaceae Phocaeicola	1.6026	0.00853233	40.0246	46.1823	67.6108
Donor 11								Donor 15
ASVs	log2FoldChange	padj	taxa	Rel.ab (%) total community_T0	Rel.ab (%) total community_T6	Rel.ab ( %) active fraction_t6		Genera	log2FoldChange	padj	Rel.ab (%) total community_T0	Rel.ab (%) total community_T6	Rel.ab ( %) active fraction_t6
ASV_e9p_tub	3.15221	0.00702617	Lachnospiraceae Blautia	0.246305	0.246305	3.57143		Coriobacteriaceae Collinsella	7.9334	1.1147e-05	<0,1	0.123153	15.0246
ASV_hcf_4f5	3.42487	0.0372512	Lachnospiraceae Blautia	<0,1	<0,1	1.97044
Donor 12
ASVs	log2FoldChange	padj	taxa	Rel.ab (%) total community_T0	Rel.ab (%) total community_T6	Rel.ab ( %) active fraction_t6
ASV_2st_345	5.8365	7.43274e-11	Lachnospiraceae Blautia	<0,1	0.123153	2.46305
ASV_76c_zrb	5.20944	0.0228595	Clostridiales	<0,1	<0,1	0.615764
ASV_7s4_sc0	2.02697	0.049708	Sutterellaceae Parasutterella	0.738916	0.615764	1.60099
ASV_avd_9fb	2.07477	0.00748591	Desulfovibrionaceae Desulfovibrio	1.60099	0.862069	3.94089
ASV_cns_p1y	3.37851	0.049708	Ruminococcaceae Gemmiger	0.123153	0.123153	1.10837
ASV_dqn_jls	6.35754	0.000159481	Bifidobacteriaceae Bifidobacterium	<0,1	<0,1	1.72414
ASV_dx5_pax	4.07829	4.16271e-15	Erysipelotrichaceae Faecalibacillus	0.738916	1.47783	8.99015
ASV_e9p_tub	2.02495	0.0176939	Lachnospiraceae Blautia	0.492611	0.862069	2.0936
ASV_hwd_896	3.22239	0.000341426	Lachnospiraceae Anaerobutyricum	0.123153	0.123153	2.58621
ASV_ic9_xvj	5.48112	0.000576519	Bifidobacteriaceae Bifidobacterium	<0,1	<0,1	1.23153
ASV_jbt_n3b	3.49185	0.049708	Lachnospiraceae	0.123153	0.246305	1.47783
ASV_s62_9ct	5.45943	8.9091e-05	Lachnospiraceae Blautia	<0,1	<0,1	1.23153
ASV_sj9_cdm	1.71575	0.0228595	Ruminococcaceae Ruminococcus	1.72414	1.35468	4.06404
ASV_ski_ka3	6.22881	0.000293199	Lachnospiraceae Blautia	<0,1	<0,1	1.35468
Donor 13
ASVs	log2FoldChange	padj	taxa	Rel.ab (%) total community_T0	Rel.ab (%) total community_T6	Rel.ab ( %) active fraction_t6
ASV_e21_cmv	7.2124	2.32922e-05	Erysipelotrichaceae	<0,1	<0,1	3.20197
ASV_e9p_tub	2.76564	0.0033166	Lachnospiraceae Blautia	1.23153	0.862069	5.41872
ASV_sy7_30v	3.80921	7.50268e-06	Lachnospiraceae Kineothrix	0.738916	0.369458	6.28079
Donor 14
ASVs	log2FoldChange	padj	taxa	Rel.ab (%) total community_T0	Rel.ab (%) total community_T6	Rel.ab ( %) active fraction_t6
ASV_2ua_io6	1.85729	2.8375e-05	Bacteroidaceae Phocaeicola	15.8867	19.335	34.7291
ASV_ram_s25	2.14918	0.000160816	Bacteroidaceae Phocaeicola	2.83251	4.55665	8.00493
ASV_t9m_xq7	1.78739	0.000836763	Bacteroidaceae Phocaeicola	9.23645	12.4384	20.936
Donor 15
ASVs	log2FoldChange	padj	taxa	Rel.ab (%) total community_T0	Rel.ab (%) total community_T6	Rel.ab ( %) active fraction_t6
ASV_165_uh8	6.98919	1.7285e-05	Coriobacteriaceae Collinsella	<0,1	0.123153	15.0246
ASV_82p_r33	3.9746	0.00239334	Bifidobacteriaceae Bifidobacterium	0.123153	0.246305	2.58621
ASV_dx5_pax	3.84817	9.17352e-05	Erysipelotrichaceae Faecalibacillus	0.246305	0.369458	2.95567
ASV_hwd_896	3.55643	0.00102013	Lachnospiraceae Anaerobutyricum	0.615764	0.123153	2.95567
ASV_s62_9ct	4.2579	0.0352806	Lachnospiraceae Blautia	<0,1	<0,1	1.47783
