# Supplementary material for: Identification of inulin-responsive bacteria in the gut microbiota via multi-modal activity-based sorting
Source: Nat Commun. 2023 Dec 14;14:8210. doi: 10.1038/s41467-023-43448-z (PMC10721620; doi:10.1038/s41467-023-43448-z)
Supplement: Supplementary file 9 — Supplementary Dataset 6 [file 41467_2023_43448_MOESM9_ESM.xlsx]

## Sheet: Supplementary Data 6
Supplementary Data 6. List of taxa isolated with RACS and FACS and reference type strains.
taxon	1	Accession	Organism / ASVgroup	phylum	centroidRepresentative	ASVgroup	Class	Order	family	Genus	species	ASV	Strain	isolation	Type Strain	Type species	Reference	sequence header
ASV_165_uh8	0	NA	Collinsella aerofaciens	Actinobacteria	ASV_165_uh8	NA	Coriobacteriia	Coriobacteriales	Coriobacteriaceae	Collinsella	aerofaciens	ASV_165_uh8	JCM 10188	FACS	NA	NA	NA	TGGGGAATCTTGCGCAATGGGGGGAACCCTGACGCAGCGACGCCGCGTGCGGGACGGAGGCCTTCGGGTCGTAAACCGCTTTCAGCAGGGAAGAGTCAAGACTGTACCTGCAGAAGAAGCCCCGGCTAACTACGTGCCAGCAGCCGCGGTAATACGTAGGGGGCGAGCGTTATCCGGATTCATTGGGCGTAAAGCGCGCGTAGGCGGCCCGGCAGGCCGGGGGTCGAAGCGGGGGGCTCAACCCCCCGAAGCCCCCGGAACCTCCGCGGCTTGGGTCCGGTAGGGGAGGGTGGAACACCCGGTGTAGCGGTGGAATGCGCAGATATCGGGTGGAACACCGGTGGCGAAGGCGGCCCTCTGGGCCGAGACCGACGCTGAGGCGCGAAAGCTGGGGGAGCG…
ASV_2ao_iyw	0	NA	Collinsella tanakaei	Actinobacteria	taxon_11	NA	Coriobacteriia	Coriobacteriales	Coriobacteriaceae	Collinsella	tanakaei	ASV_2ao_iyw	LT223657	FACS	NA	NA	NA	TGGGGAATCTTGCGCAATGGGGGCAACCCTGACGCAGCGACGCCGCGTGCGGGACGAAGGCCTTCGGGTCGTAAACCGCTTTCAGCAGGGACGAGACAAGACGGTACCTGCAGAAGAAGCCCCGGCTAACTACGTGCCAGCAGCCGCGGTAATACGTAGGGGGCGAGCGTTATCCGGATTCATTGGGCGTAAAGCGCGCGTAGGCGGCCGCGTAGGCGGGGGGTCAAATCCCGGGGCTCAACCCCGGTCCGCCCCCCGAACCCCGCGGCTCGGGTCCGGTAGGGGAGGGTGGAATTCCCGGTGTAGCGGTGGAATGCGCAGATATCGGGAGGAACACCGGTGGCGAAGGCGGCCCTCTGGGCCGAGACCGACGCTGAGGCGCGAAAGCTGGGGGAGCGA…
ASV_623_3r0	0	NA	Collinsella aerofaciens	Actinobacteria	ASV_623_3r0	NA	Coriobacteriia	Coriobacteriales	Coriobacteriaceae	Collinsella		ASV_623_3r0	JCM 10188	FACS	NA	NA	NA	TGGGGAATCTTGCGCAATGGGGGCAACCCTGACGCAGCGACGCCGCGTGCGGGACGGAGGCCTTCGGGTCGTAAACCGCTTTCAGCAGGGAAGAGTCAAGACTGTACCTGCAGAAGAAGCCCCGGCTAACTACGTGCCAGCAGCCGCGGTAATACGTAGGGGGCGAGCGTTATCCGGATTCATTGGGCGTAAAGCGCGCGTAGGCGGCCCGGCAGGCCGGGGGTCGAAGCGGGGGGCTCAACCCCCCGAAGCCCCCGGAACCTCCGCGGCTTGGGTCCGGTAGGGGAGGGTGGAACACCCGGTGTAGCGGTGGAATGCGCAGATATCGGGTGGAACACCGGTGGCGAAGGCGGCCCTCTGGGCCGAGACCGACGCTGAGGCGCGAAAGCTGGGGGAGCG…
ASV_8mh_0kl	0	NA	Alistipes onderdonkii	Bacteroidetes	ASV_8mh_0kl	NA	Bacteroidia	Bacteroidales	Rikenellaceae	Alistipes	massiliensis	ASV_8mh_0kl	JCM 16771	FACS	NA	NA	NA	TGAGGAATATTGGTCAATGGACGCAAGTCTGAACCAGCCATGCCGCGTGCAGGAAGACGGCTCTATGAGTTGTAAACTGCTTTTGTACGAGGGTAAACTCAGATACGTGTATCTGACTGAAAGTATCGTACGAATAAGGATCGGCTAACTCCGTGCCAGCAGCCGCGGTAATACGGAGGATTCAAGCGTTATCCGGATTTATTGGGTTTAAAGGGTGCGTAGGCGGTCTGATAAGTTAGAGGTGAAATCCCGGGGCTTAACTCCGGAACTGCCTCTAATACTGTTAGACTAGAGAGTAGTTGCGGTAGGCGGAATGTATGGTGTAGCGGTGAAATGCTTAGAGATCATACAGAACACCGATTGCGAAGGCAGCTTACCAAACTATATCTGACGTTGAGG…
ASV_97y_bvk	0	NA	Collinsella intestinalis	Actinobacteria	ASV_97y_bvk	NA	Coriobacteriia	Coriobacteriales	Coriobacteriaceae	Collinsella		ASV_97y_bvk	D3-152_	FACS	NA	NA	NA	TGGGGAATCTTGCGCAATGGGGGGAACCCTGACGCAGCGACGCCGCGTGCGGGACGGAGGCCTTCGGGTCGTAAACCGCTTTCAGCAGGGAAGAGTCAAGACTGTACCTGCAGAAGAAGCCCCGGCTAACTACGTGCCAGCAGCCGCGGTAATACGTAGGGGGCGAGCGTTATCCGGATTCATTGGGCGTAAAGCGCGCGTAGGCGGCCCGGCAGGCAGGGGGTCAAATGGCGGGGCTCAACCCCGTCCCGCCCCCTGAACCGCCGGGCTCGGGTCCGGTAGGGGAGGGTGGAACACCCGGTGTAGCGGTGGAATGCGCAGATATCGGGTGGAACACCGGTGGCGAAGGCGGCCCTCTGGGCCGAGACCGACGCTGAGGCGCGAAAGCTGGGGGAGCGA…
ASV_hge_csd	0	NA	Eggerthella lenta	Actinobacteria	taxon_52	NA	Coriobacteriia	Eggerthellales	Eggerthellaceae	Eggerthella	lenta	ASV_hge_csd	NA	FACS	NA	NA	NA	TGGGGAATTTTGCGCAATGGGGGAAACCCTGACGCAGCAACGCCGCGTGCGGGACGACGGCCTTCGGGTTGTAAACCGCTTTCAGCAGGGAAGAAATTCGACGGTACCTGCAGAAGAAGCTCCGGCTAACTACGTGCCAGCAGCCGCGGTAATACGTAGGGAGCGAGCGTTATCCGGATTCATTGGGCGTAAAGAGCGCGTAGGCGGCCTCTCAAGCGGGATCTCTAATCCGAGGGCTCAACCCCCGGCCGGATCCCGAACTGGGAGGCTCGAGTTCGGTAGAGGCAGGCGGAATTCCCGGTGTAGCGGTGGAATGCGCAGATATCGGGAAGAACACCGATGGCGAAGGCAGCCTGCTGGGCCGCAACTGACGCTGAGGCGCGAAAGCTAGGGGAGCGA…
ASV_ljt_e9m	0	NA	Eggerthella lenta	Actinobacteria	taxon_AL621	NA	Coriobacteriia	Eggerthellales	Eggerthellaceae	Eggerthella	lenta	ASV_ljt_e9m	DSM 2243	FACS	NA	NA	NA	TGGGGAATTTTGCGCAATGGGGGCAACCCTGACGCAGCAACGCCGCGTGCGGGACGACGGCCTTCGGGTTGTAAACCGCTTTCAGCAGGGAAGAAATTCGACGGTACCTGCAGAAGAAGCTCCGGCTAACTACGTGCCAGCAGCCGCGGTAATACGTAGGGAGCGAGCGTTATCCGGATTCATTGGGCGTAAAGAGCGCGTAGGCGGCCTCTCAAGCGGGATCTCTAATCCGAGGGCTCAACCCCCGGCCGGATCCCGAACTGGGAGGCTCGAGTTCGGTAGAGGCAGGCGGAATTCCCGGTGTAGCGGTGGAATGCGCAGATATCGGGAAGAACACCGATGGCGAAGGCAGCCTGCTGGGCCGCAACTGACGCTGAGGCGCGAAAGCTAGGGGAGCGA…
ASV_nlv_dmk	0	NA	Gordonibacter pamelaeae	Actinobacteria	taxon_17	NA	Coriobacteriia	Eggerthellales	Eggerthellaceae	Gordonibacter	pamelaeae	ASV_nlv_dmk	DSM 19379	FACS	NA	NA	NA	TGGGGAATTTTGCGCAATGGGGGGAACCCTGACGCAGCAACGCCGCGTGCGGGATGAAGGCCTTCGGGTTGTAAACCGCTTTCAGCAGGGAAGATAGTGACGGTACCTGCAGAAGAAGCCCCGGCTAACTACGTGCCAGCAGCCGCGGTAATACGTAGGGGGCGAGCGTTATCCGGATTCATTGGGCGTAAAGCGCGCGTAGGCGGCCCGTCAAGCGGAACCTCTAACCCGAGGGCTCAACCCCCGGTCGGGTTCCGAACTGGCAGGCTCGAGTTTGGTAGAGGAAGATGGAATTCCCGGTGTAGCGGTGGAATGCGCAGATATCGGGAAGAACACCGATGGCGAAGGCAGTCTTCTGGGCCATCAACTGACGCTGAGGCGCGAAAGCTGGGGGAGCGA…
taxon_3	1	AB011816	Collinsella aerofaciens	Actinobacteria	taxon_3	NA	Coriobacteriia	Coriobacteriales	Coriobacteriaceae	Collinsella		NA	JCM10188	human faeces	Y	Y	doi: 10.1099/00207713-49-2-557	AGAGTTTGATCCTGGCTCAGGATGAACGCTGGCGGCGCGCCTAACACATGCAAGTCGAACGGCACCCCTCTCCGGAGGGAAGCGAGTGGCGAACGGCTGAGTAACACGTGGAGAACCTGCCCCCTCCCCCGGGATAGCCGCCCGAAAGGACGGGTAATACCGGATACCCCGGGGTGCCGCATGGCGCCCCGGCTAAAGCCCCGACGGGAGGGGATGGCTCCGCGGCCCATCAGGTAGACGGCGGGGTGACGGCCCACCGTGCCGACAACGGGTAGCCGGGTTGAGAGACCGACCGGCCAGATTGGGACTGAGACACGGCCCAGACTCCTACGGGAGGCAGCAGTGGGGAATCTTGCGCAATGGGGGGAACCCTGACGCAGCGACGCCGCGTGCGGGACG…
taxon_5	1	AB031063	Collinsella intestinalis	Actinobacteria	taxon_5	NA	Coriobacteriia	Coriobacteriales	Coriobacteriaceae	Collinsella		NA	RCA56-68	human faeces	Y	N	doi: 10.1099/00207713-50-5-1767	AGAGTTTGATCCTGGCTCAGGATGAATGCTGGCGGCGCGCCTAACACATGCAAGTCGAACGGCACCACCCTCGGGTGGAAGCAAGTGGCGAACGGCTGAGTAACACGTGGAGAACCCGCCCCCTCCTCCGGGATAGCCTCGGGAAACCGTGGGTAATACCGGATGACCCCGCAGGGCCGCATGGCCCTGCGGCAAAGCCCAGACGGGAGGGGATGCTCCGCGGCCCATCAGGTAGACGGCGGGGTGACGGCCCACCGTGCCGACGACGGGTAGCCGGGTTGAGAGACCGACCGGCCAGATTGGGACTGAGACACGGCCCAGACTCCTACGGGAGGCAGCAGTGGGGAATCTTGCGCAATGGGGGGAACCCTGACGCAGCGACGCCGCGTGCGGGACGAA…
taxon_7	1	JX424766	Collinsella massiliensis	Actinobacteria	taxon_7	NA	Coriobacteriia	Coriobacteriales	Coriobacteriaceae	Collinsella		NA	GD3	human faeces	Y	N	DOI: 10.4056/sigs.5399696	TGATCCTGGCTCAGGATGAACGCTGGCGGCGCGCCTAACACATGCAAGTCGAACGGCACCCGCCCTCGGGCGGAAGCGAGTGGCGAACGGCTGAGTAACACGTGGAGAACCTGCCCCCCTCCCGGGGATAGCCGCCGGAAACGGCGGGTAACACCCGATGACCCCGCACCCGGGCATCCGGGAGCGGGCAAAACCCAGGTGGAGGGGGATGGCTCCGCGGCCCATCAGGTAGACGGCGGGGTGACGGCCCACCGTGCCGACAACGGGTAGCCGGGTTGAGAGACCGACCGGCCAGATTGGGACTGAGACACGGCCCAGACTCCTACGGGAGGCAGCAGTGGGGAATCTTGCGCAATGGGGGCAACCCTGACGCAGCGACGCCGCGTGCGGGATGGAGGC…
taxon_9	1	AB031061	Collinsella stercoris	Actinobacteria	taxon_9	NA	Coriobacteriia	Coriobacteriales	Coriobacteriaceae	Collinsella		NA	RCA55-54	human faeces	Y	N	doi: 10.1099/00207713-50-5-1767	AGAGTTTGATCCTGGCTCAGGATGAACGCTGGCGGCGCGCCTAACACATGCAAGTCGAACGGCACCCGCCCTCGGGCGGAAGCGAGTGGCGAACGGCTGAGTAACACGTGGAGAACCCGCCCCCTCCTCCGGGATAGCCTCGGGAAACCGTGGGTAATACCGGATGACCCCGGCAGCCGCATGGCCGGCCGGCAAAGCCCAGACGGGAGGGGATGCTCCGCGGCCCATCAGGTAGACGGCGGGGTGACGGCCCACCGTGCCGACGACGGGTAGCCGGGTTGAGAGACCGACCGGCCAGATTGGGACTGAGACACGGCCCAGACTCTACGGGAGGCAGCAGTGGGGAATCTTGCGCAATGGGGGGAACCCTGACGCAGCGACGCCGCGTGCGGGACGAAG…
taxon_11	1	AB490807	Collinsella tanakaei / ASV_2ao_iyw	Actinobacteria	taxon_11	ASV_2ao_iyw	Coriobacteriia	Coriobacteriales	Coriobacteriaceae	Collinsella		NA	YIT 12063	human faeces	Y	N	doi: 10.1099/ijs.0.017533-0	TCATGGCTCAGGATGAACGCTGGCGGCGCGCCTAACACATGCAAGTCGAACGGCACCCCTCCTCGGAGGGAAGCGAGTGGCGAACGGCTGAGTAACACGTGGAGAACCTGCCCCCTCCTCGGGGATAGCCGCGGGAAACCGCGGGTAACACCCGACGACCCCGGAGCCGCGCATGCGGCGCCGGGCAAATCTCCGGAGGGAGGGGATGGCTCCGCGGCCCATCAGGTAGACGGCGGGGTAACGGCCCACCGTGCCGACAACGGGTAGCCGGGTTGAGAGACCGACCGGCCAGATTGGGACTGAGACACGGCCCAGACTCCTACGGGAGGCAGCAGTGGGGAATCTTGCGCAATGGGGGCAACCCTGACGCAGCGACGCCGCGTGCGGGACGAAGGCCTT…
taxon_50	1	AY288517	Paraeggerthella hongkongensis	Actinobacteria	taxon_50	NA	Coriobacteriia	Eggerthellales	Eggerthellaceae	Paraeggerthella		NA	HKU10	human faeces	Y	N	DOI: 10.1016/j.diagmicrobio.2004.04.012	GATGAACGCTGGCGGCGTGCCTAACACATGCAAGTCGAACGGTTAACCCACCTTCGGGTGGTCATACAGTGGCGAACGGGTGAGTAACACGTGACCAACCTGCCCCCCTCTCCGGGACAACCTCGGGAAACCGTGGCTAATACCGGATGCTCCTTCCCCTCCGCATGGAGGGGTCGGGAAAGCCCAGGCGGAGGGGGATGGGGTCGCGGCCCATCAGGTAGACGGCGGGGTAGCGGCCCACCGTGCTTTCGACGGGTAGCCGGGTTGAGAGACCGACCGGCCACATTGGGACTGAGATACGGCCCAGACTCCTACGGGAGGCAGCAGTGGGGAATTTTGCGCAATGGGGGAAACCCTGACGCAGCAACGCCGCGTGCGGGAAGACGGCCTTCGGGTTGT…
taxon_52	1	CP001726	Eggerthella lenta / ASV_hge_csd	Actinobacteria	taxon_52	ASV_hge_csd	Coriobacteriia	Eggerthellales	Eggerthellaceae	Eggerthella	lenta	NA	DSM 2243	rectal tumor	Y	Y	doi: 10.1099/00207713-49-2-595	TTAAACGGAGAGTTTGATCCTGGCTCAGGATGAACGCTGGCGGCGTGCCTAACACATGCAAGTCGAACGATGAAACCGCCCTCGGGCGGACATGAAGTGGCGAACGGGTGAGTAACACGTGACCAACCTGCCCCTTGCTCCGGGACAACCTTGGGAAACCGAGGCTAATACCGGATACTCCTCGCCCCCCTCCTGGGGGGCCCGGGAAAGCCCAGACGGCAAGGGATGGGGTCGCGGCCCATTAGGTAGTAGGCGGGGTAACGGCCCACCTAGCCCGCGATGGGTAGCCGGGTTGAGAGACCGACCGGCCACATTGGGACTGAGATACGGCCCAGACTCCTACGGGAGGCAGCAGTGGGGAATTTTGCGCAATGGGGGAAACCCTGACGCAGCAACGCC…
taxon_54	1	AB558167	Eggerthella lenta / ASV_hge_csd	Actinobacteria	taxon_54	ASV_hge_csd	Coriobacteriia	Eggerthellales	Eggerthellaceae	Eggerthella	lenta	NA	JCM 9979	rectal tumor	Y	Y	Published Only in Database (2010),Sakamoto,M.	AGAGTTTGATCCTGGCTCAGGATGAACGCTGGCGGCGTGCCTAACACATGCAAGTCGAACGATGAAACCGCCCTCGGGCGGACATGAAGTGGCGAACGGGTGAGTAACACGTGACCAACCTGCCCCTTGCTCCGGGACAACCTTGGGAAACCGAGGCTAATACCGGATACTCCTCGCCCCCCTCCTGGGGGGCCCGGGAAAGCCCAGACGGCAAGGGATGGGGTCGCGGCCCATTAGGTAGTAGGCGGGGTAACGGCCCACCTAGCCCGCGATGGGTAGCCGGGTTGAGAGACCGACCGGCCACATTGGGACTGAGATACGGCCCAGACTCCTACGGGAGGCAGCAGTGGGGAATTTTGCGCAATGGGGGAAACCCTGACGCAGCAACGCCGCGTGCGG…
taxon_56	1	AY321958	Eggerthella sinensis	Actinobacteria	taxon_56	NA	Coriobacteriia	Eggerthellales	Eggerthellaceae	Eggerthella		NA	HKU14	blood, human feces	Y	Y	DOI: 10.1016/j.diagmicrobio.2004.04.012	GATGAACGCTGGCGGCGTGCCTAACACATGCAAGTCGAACGATTAAACCGTCCTCGGACGGACATAGAGTGGCGAACGGGTGAGTAACACGTGACCAACCTGCCCCCCGCTCCGGGACAACCTTGGGAAACCGAGGCTAATACCGGATACTCCTCGCCCCCCTCCTGGGGGGCCCGGGAAAGCCCAGACGGCGGGGGATGGGGTCGCGGCCCATTAGGTAGACGGCGGGGTAACGGCCCACCGTGCCTGCGATGGGTAGCCGGGTTGAGAGACCGACCGGCCACATTGGGACTGAGATACGGCCCAGACTCCTACGGGAGGCAGCAGTGGGGAATTTTGCGCAATGGGGGAAACCCTGACGCAGCAACGCCGCGTGCGGGATGACGGCCTTCGGGTTGT…
taxon_AL621	1	6.2_bin1; JAIPUQ000000000	Eggerthella sp. 6.2 / ASV_ljt_e9m	Actinobacteria	taxon_AL621	ASV_ljt_e9m	Coriobacteriia	Eggerthellales	Eggerthellaceae	Eggerthella	lenta	NA	6.2_bin1	genome	NA	NA	NODE_30_length_5198_cov_227.193618_159_1671	CTTAAACGGAGAGTTTGATCCTGGCTCAGGATGAACGCTGGCGGCGTGCCTAACACATGCAAGTCGAACGATGAAACCGCCCTCGGGCGGACATGAAGTGGCGAACGGGTGAGTAACACGTGACCAACCTGCCCCCCTCTCCGGGACAACCTTGGGAAACCGAGGCTAATACCGGATACTCCCTCCCCTGCTCCTGCAGGGGTCGGGAAAGCCCAGGCGGAGGGGGATGGGGTCGCGGCCCATTAGGTAGTAGGCGGGGTAACGGCCCACCTAGCCCGCGATGGGTAGCCGGGTTGAGAGACCGACCGGCCACATTGGGACTGAGATACGGCCCAGACTCCTACGGGAGGCAGCAGTGGGGAATTTTGCGCAATGGGGGCAACCCTGACGCAGCAACGC…
taxon_18	1	OK067598	Eggerthella lenta RACS sort d7 / ASV_ljt_e9m	Actinobacteria	taxon_18	ASV_ljt_e9m	Coriobacteriia	Eggerthellales	Eggerthellaceae	Eggerthella	lenta	NA	NA	RACS	NA	NA	NA	GTAACGGCCCACCTAGCCCGGATGGGTAGCCGGGTTGAACCGACCGGCCACATTGGGACTGAGATACGGCCCAGACTCCTACGGGAGGCAGCAGTGGGGAATTTTGCGCAATGGGGGCAACCCTGACGCAGCAACGCCGCGTGCGGGACGACGGCCTTCGGGTTGTAAACCGCTTTCAGCAGGGAAGAAATTCGACGGTACCTGCAGAAGAAGCTCCGGCTAACTACGTGCCAGCAGCCGCGGTAATACGTAGGGAGCGAGCGTTATCCGGATTCATTGGGCGTAAAGAGCGCGTAGGCGGCCTCTCAAGCGGGATCTCTAATCCGAGGGCTCAACCCCCGGCCGGATCCCGAACTGGGAGGCTCGAGTTCGGTAGAGGCAGGCGGAATTCCCGGTGTA…
taxon_27	1	OK067599	Eggerthella lenta RACS sort d7 / ASV_ljt_e9m	Actinobacteria	taxon_27	ASV_ljt_e9m	Coriobacteriia	Eggerthellales	Eggerthellaceae	Eggerthella	lenta	NA	NA	RACS	NA	NA	NA	CCATTAGTAGTAGGCGGGGTAACGGCCCACCTAGCCCSSGATGGGTAGCCGGGTTGAGRGACCGACCGGCCACATTGGGACTGAGATACGGCCCAGAYTCCTACGGGAGGCAGCAGTGGGGAATTTTGCGCAATGGGGGCAACCCTGACGCAGCAACGCCGCGTGCGGGACGACGGCCTTCGGGTTGTAAACCGCTTTCAGCAGGGAAGAAATTCGACGGTACCTGCAGAAGAAGCTCCGGCTAACTACGTGCCAGCAGCCGCGGTAATACGTAGGGAGCGAGCGTTATCCGGATTCATTGGGCGTAAAGAGCGCGTAGGCGGCCTCTCAAGCGGGATCTCTAATCCGAGGGCTCAACCCCCGGCCGGATCCCGAACTGGGAGGCTCGAGTTCGGTAGA…
taxon_28	1	OK067600	Eggerthella lenta RACS sort d7	Actinobacteria	taxon_AL621	NA	Coriobacteriia	Eggerthellales	Eggerthellaceae	Eggerthella	lenta	NA	NA	RACS	NA	NA	NA	CAATGGGGGCAACCCTGACGCAGCAACGCCGCGTGCGGGACGACGGCCTTCGGGTTGTAAACCGCTTTCAGCAGGGAAGAAATTCGACGGTACCTGCAGAAGAAGCTCCGGCTAACTACGTGCCAGCAGCCGCGGTAATACGTAGGGAGCGAGCGTTATCCGGATTCATTGGGCGTAAAGAGCGCGTAGGCGGCCTCTCAAGCGGGATCTCTAATCCGAGGGCTCAACCCCCGGCCGGATCCCGAACTGGGAGGCTCGAGTTCGGTAGAGGCAGGCGGAATTCCCGGTGTAGCGGTGGAATGCGCAGATATCGGGAAGAACACCGATGGCGAAGGCAGCCTGCTGGGCCGCAACTGACGCTGAGGCGCGAAAGCTAGGGGAGCGAACAGGATTAGATAC…
taxon_29	1	OK067601	Eggerthella lenta RACS sort d7 / ASV_ljt_e9m	Actinobacteria	taxon_29	ASV_ljt_e9m	Coriobacteriia	Eggerthellales	Eggerthellaceae	Eggerthella	lenta	NA	NA	RACS	NA	NA	NA	GGCCCACCTAGCCCGSGATGGGTAGCCGGTTGARARACCGACCGGCCACATTGGGACTGAGATACGGCCCAGACTCCTACGGGAGGCAGCAGTGGGGAATTTTGCGCAATGGGGGCAACCCTGACGCAGCAACGCCGCGTGCGGGACGACGGCCTTCGGGTTGTAAACCGCTTTCAGCAGGGAAGAAATTCGACGGTACCTGCAGAAGAAGCTCCGGCTAACTACGTGCCAGCAGCCGCGGTAATACGTAGGGAGCGAGCGTTATCCGGATTCATTGGGCGTAAAGAGCGCGTAGGCGGCCTCTCAAGCGGGATCTCTAATCCGAGGGCTCAACCCCCGGCCGGATCCCGAACTGGGAGGCTCGAGTTCGGTAGAGGCAGGCGGAATTCCCGGTGTAGC…
taxon_30	1	OK067602	Eggerthella lenta RACS sort d7 / ASV_ljt_e9m	Actinobacteria	taxon_27	ASV_ljt_e9m	Coriobacteriia	Eggerthellales	Eggerthellaceae	Eggerthella	lenta	NA	NA	RACS	NA	NA	NA	GGCCACATTGGGACTGAGATACGGCCCAGANTCCTACGGGAGGCAGCAGTGGGGAATTTTGCGCAATGGGGGCAACCCTGACGCAGCAACGCCGCGTGCGGGACGACGGCCTTCGGGTTGTAAACCGCTTTCAGCAGGGAAGAAATTCGACGGTACCTGCAGAAGAAGCTCCGGCTAACTACGTGCCAGCAGCCGCGGTAATACGTAGGGAGCGAGCGTTATCCGGATTCATTGGGCGTAAAGAGCGCGTAGGCGGCCTCTCAAGCGGGATCTCTAATCCGAGGGCTCAACCCCCGGCCGGATCCCGAACTGGGAGGCTCGAGTTCGGTAGAGGCAGGCGGAATTCCCGGTGTAGCGGTGGAATGCGCAGATATCGGGAAGAACACCGATGGCGAAGGC…
taxon_31	1	OK067603	Eggerthella lenta RACS sort d7 / ASV_ljt_e9m	Actinobacteria	taxon_AL621	ASV_ljt_e9m	Coriobacteriia	Eggerthellales	Eggerthellaceae	Eggerthella	lenta	NA	NA	RACS	NA	NA	NA	YTGAGATACGGCCCAGACTCCTACGGGAGGCAGCAGTGGGGAATTTTGCGCAATGGGGGCAACCCTGACGCAGCAACGCCGCGTGCGGGACGACGGCCTTCGGGTTGTAAACCGCTTTCAGCAGGGAAGAAATTCGACGGTACCTGCAGAAGAAGCTCCGGCTAACTACGTGCCAGCAGCCGCGGTAATACGTAGGGAGCGAGCGTTATCCGGATTCATTGGGCGTAAAGAGCGCGTAGGCGGCCTCTCAAGCGGGATCTCTAATCCGAGGGCTCAACCCCCGGCCGGATCCCGAACTGGGAGGCTCGAGTTCGGTAGAGGCAGGCGGAATTCCCGGTGTAGCGGTGGAATGCGCAGATATCGGGAAGAACACCGATGGCGAAGGCAGCCTGCTGGGCC…
taxon_22	1	OK067604	Eggerthella lenta RACS sort d7	Actinobacteria	taxon_22	NA	Coriobacteriia	Eggerthellales	Eggerthellaceae	Eggerthella	lenta	NA	NA	RACS	NA	NA	NA	CCGCCCTCGGGCGGACATGAAGTGGCGAACGGGTGAGTAACACGTGACCAACCTGCCCCCCTCTCCGGGACAACCTTGGGAAACCGAGGCTAATACCGGATACTCCCTCCCCTGCTCCTGCAGGGGTCGGGAAAGCCCAGGCGGAGGGGGATGGGGTCGCGGCCCATTAGGTAGTAGGCGGGGTAACGGCCCACCTAGCCCGCGATGGGTAGCCGGGTTGAGAGACCGACCGGCCACATTGGGACTGAGATACGGCCCAGACTCCTACGGGAGGCAGCAGTGGGGAATTTTGCGCAATGGGGGMAACCCTGACGCAGCAACGCCGCGTGCGGGACGACGGCCTTCGGGTTGTAAACCGCTTTCAGCAGGGAAGAAATTCGACGGTACCTGCAGAAGAAG…
taxon_24	1	OK067605	Eggerthella lenta RACS sort d7 / ASV_ljt_e9m	Actinobacteria	taxon_24	ASV_ljt_e9m	Coriobacteriia	Eggerthellales	Eggerthellaceae	Eggerthella	lenta	NA	NA	RACS	NA	NA	NA	GTAACGGCCCACCTAGCCCGSGATGGGTAGCCGGGTTGARRRACCGACCGGCCACATTGGGACTGAGATACGGCCCAGACTCCTACGGGAGGCAGCAGTGGGGAATTTTGCGCAATGGGGGCAACCCTGACGCAGCAACGCCGCGTGCGGGACGACGGCCTTCGGGTTGTAAACCGCTTTCAGCAGGGAAGAAATTCGACGGTACCTGCAGAAGAAGCTCCGGCTAACTACGTGCCAGCAGCCGCGGTAATACGTAGGGAGCGAGCGTTATCCGGATTCATTGGGCGTAAAGAGCGCGTAGGCGGCCTCTCAAGCGGGATCTCTAATCCGAGGGCTCAACCCCCGGCCGGATCCCGAACTGGGAGGCTCGAGTTCGGTAGAGGCAGGCGGAATTCCCGG…
taxon_26	1	OK067606	Eggerthella lenta RACS sort d7 / ASV_ljt_e9m	Actinobacteria	taxon_26	ASV_ljt_e9m	Coriobacteriia	Eggerthellales	Eggerthellaceae	Eggerthella	lenta	NA	NA	RACS	NA	NA	NA	AGCCACCAGTGGGGAATTTTGCGCAATGGGGGCAACCCTGACGCAGCAACGCCGCGTGCGGGACGACGGCCTTCGGGTTGTAAACCGCTTTCAGCAGGGAAGAAATTCGACGGTACCTGCAGAAGAAGCTCCGGCTAACTACGTGCCAGCAGCCGCGGTAATACGTAGGGAGCGAGCGTTATCCGGATTCATTGGGCGTAAAGAGCGCGTAGGCGGCCTCTCAAGCGGGATCTCTAATCCGAGGGCTCAACCCCCGGCCGGATCCCGAACTGGGAGGCTCGAGTTCGGTAGAGGCAGGCGGAATTCCCGGTGTAGCGGTGGAATGCGCAGATATCGGGAAGAACACCGATGGCGAAGGCAGCCTGCTGGGCCGCAACTGACGCTGAGGCGCGAAAGCTA…
taxon_33	1	OK067616	Eggerthella lenta RACS sort d9 / ASV_hge_csd	Actinobacteria	taxon_33	ASV_hge_csd	Coriobacteriia	Eggerthellales	Eggerthellaceae	Eggerthella	lenta	NA	NA	RACS	NA	NA	NA	TCGAACGATGAACCGCCCTCGGGCGGACATGAAGTGGCGAACGGGTGAGTAACACGTGACCAACCTGCCCCYYKCTCCGGGACAACCTTGGGAAACCGAGGCTAATACCGGATACTCCCTSCCCYGCTCCTGSAGGGGTCGGGAAAGCCCAGGCGGARGGGGATGGGGTCGCGGCCCATTAGGTAGTAGGCGGGGTAACGGCCCACCTAGCCCGCGATGGGTAGCCGGGTTGAGAGACCGACCGGCCACATTGGGACTGAGATACGGCCCAGACTCCTACGGGAGGCAGCAGTGGGGAATTTTGCGCAATGGGGGAAACCCTGACGCAGCAACGCCGCGTGCGGGACGACGGCCTTCGGGTTGTAAACCGCTTTCAGCAGGGAAGAAATTCGACGGTAC…
taxon_34	1	OK067621	Eggerthella lenta RACS sort d10	Actinobacteria	taxon_34	NA	Coriobacteriia	Eggerthellales	Eggerthellaceae	Eggerthella	lenta	NA	NA	RACS	NA	NA	NA	GANGATGAAACCGCCCTCGGGCGGACATGAAGTGGCGAACGGGTGAGTAACACGTGACCAACCTGCCCCCCTCTCCGGGACAACCTTGGGAAACCGAGGCTAATACCGGATACTCCCTCCCCTGCTCCTGCAGGGGTCGGGAAAGCCCAGGCGGAGGGGGATGGGGTCGCGGCCCATTAGGTAGTAGGCGGGGTAACGGCCCACCTAGCCCGCGATGGGTAGCCGGGTTGAGAGACCGACCGGCCACATTGGGACTGAGATACGGCCCAGACTCCTACGGGAGGCAGCAGTGGGGAATTTTGCGCAATGGGGGCAACCCTGACGCAGCAACGCCGCGTGCGGGACGACGGCCTTCGGGTTGTAAACCGCTTTCAGCAGGGAAGAAATTCGACGGTACCT…
taxon_35	1	OK067622	Eggerthella lenta RACS sort d10	Actinobacteria	taxon_35	NA	Coriobacteriia	Eggerthellales	Eggerthellaceae	Eggerthella	lenta	NA	NA	RACS	NA	NA	NA	MNNGCAGTCGAACGATGAAACCGCCCTCGGGCGGACATGAAGTGGCGAACGGGTGAGTAACACGTGACCAACCTGCCCCCCTCTCCGGGACAACCTTGGGAAACCGAGGCTAATACCGGATACTCCCTCCCCTGCTCCTGCAGGGGTCGGGAAAGCCCAGGCGGAGGGGGATGGGGTCGCGGCCCATTAGGTAGTAGGCGGGGTAACGGCCCACCTAGCCCGCGATGGGTAGCCGGGTTGAGAGACCGACCGGCCACATTGGGACTGAGATACGGCCCAGACTCCTACGGGAGGCAGCAGTGGGGAATTTTGCGCAATGGGGGCAACCCTGACGCAGCAACGCCGCGTGCGGGACGACGGCCTTCGGGTTGTAAACCGCTTTCAGCAGGGAAGAAATTC…
taxon_36	1	OK067623	Eggerthella lenta RACS sort d10	Actinobacteria	taxon_36	NA	Coriobacteriia	Eggerthellales	Eggerthellaceae	Eggerthella	lenta	NA	NA	RACS	NA	NA	NA	CAGTCGAACGATGAACCGCCCTCGGGCGGACATGAAGTGGCGAACGGGTGAGTAACACGTGACCAACCTGCCCCCCTCTCCGGGACAACCTTGGGAAACCGAGGCTAATACCGGATACTCCCTCCCCTGCTCCTGCAGGGGTCGGGAAAGCCCAGGCGGAGGGGGATGGGGTCGCGGCCCATTAGGTAGTAGGCGGGGTAACGGCCCACCTAGCCCGCGATGGGTAGCCGGGTTGAGAGACCGACCGGCCACATTGGGACTGAGATACGGCCCAGACTCCTACGGGAGGCAGCAGTGGGGAATTTTGCGCAATGGGGGCAACCCTGACGCAGCAACGCCGCGTGCGGGACGACGGCCTTCGGGTTGTAAACCGCTTTCAGCAGGGAAGAAATTCGACGG…
taxon_37	1	OK067624	Eggerthella lenta RACS sort d10	Actinobacteria	taxon_37	NA	Coriobacteriia	Eggerthellales	Eggerthellaceae	Eggerthella	lenta	NA	NA	RACS	NA	NA	NA	NNGCAGTCGAACGATGAAACCGCCCTCGGGCGGACATGAAGTGGCGAACGGGTGAGTAACACGTGACCAACCTGCCCCCCTCTCCGGGACAACCTTGGGAAACCGAGGCTAATACCGGATACTCCCTCCCCTGCTCCTGCAGGGGTCGGGAAAGCCCAGGCGGAGGGGGATGGGGTCGCGGCCCATTAGGTAGTAGGCGGGGTAACGGCCCACCTAGCCCGCGATGGGTAGCCGGGTTGAGAGACCGACCGGCCACATTGGGACTGAGATACGGCCCAGACTCCTACGGGAGGCAGCAGTGGGGAATTTTGCGCAATGGGGGCAACCCTGACGCAGCAACGCCGCGTGCGGGACGACGGCCTTCGGGTTGTAAACCGCTTTCAGCAGGGAAGAAATTCG…
taxon_38	1	OK067638	Eggerthella lenta RACS sort d11 / ASV_hge_csd	Actinobacteria	taxon_38	ASV_hge_csd	Coriobacteriia	Eggerthellales	Eggerthellaceae	Eggerthella	lenta	NA	NA	RACS	NA	NA	NA	TGCAAGTCGAACGATGAAACCGCCCTCGGGCGGACATGAAGTGGCGAACGGGTGAGTAACACGTGACCAACCTGCCCCTTGCTCCGGGACAACCTTGGGAAACCGAGGCTAATACCGGATACTCCTCGCCCCCCTCCTGGGGGGCCCGGGAAAGCCCAGACGGCAAGGGATGGGGTCGCGGCCCATTAGGTAGTAGGCGGGGTAACGGCCCACCTAGCCCGCGATGGGTAGCCGGGTTGAGAGACCGACCGGCCACATTGGGACTGAGATACGGCCCAGACTCCTACGGGAGGCAGCAGTGGGGAATTTTGCGCAATGGGGGAAACCCTGACGCAGCAACGCCGCGTGCGGGACGACGGCCTTCGGGTTGTAAACCGCTTTCAGCAGGGAAGAAATTCG…
taxon_39	1	OK067639	Eggerthella lenta RACS sort d11 / ASV_hge_csd	Actinobacteria	taxon_39	ASV_hge_csd	Coriobacteriia	Eggerthellales	Eggerthellaceae	Eggerthella	lenta	NA	NA	RACS	NA	NA	NA	ANGATGAAACCGCCCTCGGGCGGACATGAAGTGGCGAACGGGTGAGTAACACGTGACCAACCTGCCCCTTGCTCCGGGACAACCTTGGGAAACCGAGGCTAATACCGGATACTCCTCGCCCCCCTCCTGGGGGGCCCGGGAAAGCCCAGACGGCAAGGGATGGGGTCGCGGCCCATTAGGTAGTAGGCGGGGTAACGGCCCACCTAGCCCGCGATGGGTAGCCGGGTTGAGAGACCGACCGGCCACATTGGGACTGAGATACGGCCCAGACTCCTACGGGAGGCAGCAGTGGGGAATTTTGCGCAATGGGGGAAACCCTGACGCAGCAACGCCGCGTGCGGGACGACGGCCTTCGGGTTGTAAACCGCTTTCAGCAGGGAAGAAATTCGACGGTACCTG…
taxon_40	1	OK067640	Eggerthella lenta RACS sort d11 / ASV_hge_csd	Actinobacteria	taxon_40	ASV_hge_csd	Coriobacteriia	Eggerthellales	Eggerthellaceae	Eggerthella	lenta	NA	NA	RACS	NA	NA	NA	AAGTCGACGATGAAACCGCCCTCGGGCGGACATGAAGTGGCGAACGGGTGAGTAACACGTGACCAACCTGCCCCTTGCTCCGGGACAACCTTGGGAAACCGAGGCTAATACCGGATACTCCTCGCCCCCCTCCTGGGGGGCCCGGGAAAGCCCAGACGGCAAGGGATGGGGTCGCGGCCCATTAGGTAGTAGGCGGGGTAACGGCCCACCTAGCCCGCGATGGGTAGCCGGGTTGAGAGACCGACCGGCCACATTGGGACTGAGATACGGCCCAGACTCCTACGGGAGGCAGCAGTGGGGAATTTTGCGCAATGGGGGAAACCCTGACGCAGCAACGCCGCGTGCGGGACGACGGCCTTCGGGTTGTAAACCGCTTTCAGCAGGGAAGAAATTCGACGG…
taxon_41	1	OK067642	Eggerthella lenta RACS sort d12 / ASV_ljt_e9m	Actinobacteria	taxon_41	ASV_ljt_e9m	Coriobacteriia	Eggerthellales	Eggerthellaceae	Eggerthella	lenta	NA	NA	RACS	NA	NA	NA	ANNTGCAGTCGAACGATGAAACCGCCCTCGGGCGGACATGAAGTGGCGAACGGGTGAGTAACACGTGACCAACCTGCCCCCCTCTCCGGGACAACCTTGGGAAACCGAGGCTAATACCGGATACTCCCTCCCCTGCTCCTGCAGGGGTCGGGAAAGCCCAGGCGGAGGGGGATGGGGTCGCGGCCCATTAGGTAGTAGGCGGGGTAACGGCCCACCTAGCCCGCGATGGGTAGCCGGGTTGAGAGACCGACCGGCCACATTGGGACTGAGATACGGCCCAGACTCCTACGGGAGGCAGCAGTGGGGAATTTTGCGCAATGGGGGCAACCCTGACGCAGCAACGCCGCGTGCGGGACGACGGCCTTCGGGTTGTAAACCGCTTTCAGCAGGGAAGAAATT…
taxon_42	1	OK067643	Eggerthella lenta RACS sort d12 / ASV_ljt_e9m	Actinobacteria	taxon_42	ASV_ljt_e9m	Coriobacteriia	Eggerthellales	Eggerthellaceae	Eggerthella	lenta	NA	NA	RACS	NA	NA	NA	NNTGCAGTCGAACGATGAACCGCCCTCGGGCGGACATGAAGTGGCGAACGGGTGAGTAACACGTGACCAACCTGCCCCCCTCTCCGGGACAACCTTGGGAAACCGAGGCTAATACCGGATACTCCCTCCCCTGCTCCTGCAGGGGTCGGGAAAGCCCAGGCGGAGGGGGATGGGGTCGCGGCCCATTAGGTAGTAGGCGGGGTAACGGCCCACCTAGCCCGCGATGGGTAGCCGGGTTGAGAGACCGACCGGCCACATTGGGACTGAGATACGGCCCAGACTCCTACGGGAGGCAGCAGTGGGGAATTTTGCGCAATGGGGGCAACCCTGACGCAGCAACGCCGCGTGCGGGACGACGGCCTTCGGGTTGTAAACCGCTTTCAGCAGGGAAGAAATTCG…
taxon_20	1	OK067652	Eggerthella lenta RACS sort d14 / ASV_hge_csd	Actinobacteria	taxon_20	ASV_hge_csd	Coriobacteriia	Eggerthellales	Eggerthellaceae	Eggerthella	lenta	NA	NA	RACS	NA	NA	NA	TAGGCGGGTAACGGCCACCTAGCCCGCGATGGGTAGCCGGGTTGAGAGACCGACCGGCCACATTGGGACTGAGATACGGCCCAGACTCCTACGGGAGGCAGCAGTGGGGAATTTTGCGCAATGGGGGAAACCCTGACGCAGCAACGCCGCGTGCGGGACGACGGCCTTCGGGTTGTAAACCGCTTTCAGCAGGGAAGAAATTCGACGGTACCTGCAGAAGAAGCTCCGGCTAACTACGTGCCAGCAGCCGCGGTAATACGTAGGGAGCGAGCGTTATCCGGATTCATTGGGCGTAAAGAGCGCGTAGGCGGCCTCTCAAGCGGGATCTCTAATCCGAGGGCTCAACCCCCGGCCGGATCCCGAACTGGGAGGCTCGAGTTCGGTAGAGGCAGGCGGAAT…
taxon_17	1	AM886059	Gordonibacter pamelaeae / ASV_nlv_dmk	Actinobacteria	taxon_17	ASV_nlv_dmk	Coriobacteriia	Eggerthellales	Eggerthellaceae	Gordonibacter	pamelaeae	NA	7-10-1-bT	colonic biopsy	Y	Y	doi: 10.1099/ijs.0.005900-0	GATGAACGCTGGCGGCGTGCCTAACACATGCAAGTCGAACGATTAAGACGGCTCCGGCCGTGAATAGAGTGGCGAACGGGTGAGTAACACGTGACCAACCTGCCCCCTACCCCGGGATAACGCAAGGAAACCTGCGCTAATACCGGATACTCCTTCCCCTGCTCCTGCAGGGGTCGGGAAAGCCCAGACGGTAGGGGATGGGGTCGCGGCCCATTAGGTAGACGGCGGGGCAACGGCCCACCGTGCCTGCGATGGGTAGCCGGGTTGAGAGACCGACCGGCCACATTGGGACTGAGATACGGCCCAGACTCCTACGGGAGGCAGCAGTGGGGAATTTTGCGCAATGGGGGGAACCCTGACGCAGCAACGCCGCGTGCGGGATGAAGGCCTTCGGGTTGT…
taxon_AL11	1	AL11_bin2; JAIPUP000000000	Gordonibacter sp. AL11	Actinobacteria	taxon_AL11	NA	Coriobacteriia	Eggerthellales	Eggerthellaceae	Gordonibacter	urolithinfaciens	NA	AL11_bin2	genome	NA	NA	NODE_13_length_5174_cov_115.126064_221_1733	TTCAAACGGAGAGTTTGATCCTGGCTCAGGATGAACGCTGGCGGCGTGCCTAACACATGCAAGTCGAACGATTAAGGCGCCTTCGGGCGTGTATAGAGTGGCGAACGGGTGAGTAACACGTGACCAACCTGCCCCCCTCCCCGGGATAACGCGAGGAAACCCGCGCTAATACCGGATACTCCGCCCCTCCCGCATGGGAGGGGCGGGAAAGCCCCGACGGAGGGGGATGGGGTCGCGGCCCATTAGGTAGACGGCGGGGCAACGGCCCACCGTGCCTGCGATGGGTAGCCGGGTTGAGAGACCGACCGGCCACATTGGGACTGAGATACGGCCCAGACTCCTACGGGAGGCAGCAGTGGGGAATTTTGCGCAATGGGGGGAACCCTGACGCAGCAACGC…
taxon_12	1	OK067665	Gordonibacter faecihominis RACS sort d17	Actinobacteria	taxon_12	NA	Coriobacteriia	Eggerthellales	Eggerthellaceae	Gordonibacter	urolithinfaciens	NA	NA	RACS	NA	NA	NA	CCSMWGGGAGGGCGGAAAGCCCCGACGGAGGGGATGGGTCSCGCCCATTAGTAGACGGCGNGCAACGGCCCACCGTGCCTGCGATGGTAGCCGGTTGARAGACCGACCGGCCACATGGGACTGAGATACGGCCCAGACTCCTACGGGAGGCAGCAGTGGGGAATTTTGCGCAATGGGGGGAACCCTGACGCAGCAACGCCGCGTGCGGGACGAAGGCCTTCGGGTTGTAAACCGCTTTCAGCAGGGAAGAAGTTGACGGTACCTGCAGAAGAAGCCCCGGCTAACTACGTGCCAGCAGCCGCGGTAATACGTAGGGGGCGAGCGTTATCCGGATTCATTGGGCGTAAAGCGCGCGTAGGCGGCCCGTCAAGCGGAACCTCTAACCCGAGGGCTCAACCC…
taxon_6	1	OK067625	Gordonibacter pameleae RACS sort d10	Actinobacteria	taxon_6	NA	Coriobacteriia	Eggerthellales	Eggerthellaceae	Gordonibacter	pamelaeae	NA	NA	RACS	NA	NA	NA	NGCAGTCGAACGATTAAGACGGCTCCGGCCGTGAATAGAGTGGCGAACGGGTGAGTAACACGTGACCAACCTGCCCCCTACCCCGGGATAACGCAAGGAAACCTGCGCTAATACCGGATACTCCTTCCCCTGCTCCTGCAGGGGTCGGGAAAGCCCAGACGGTAGGGGATGGGGTCGCGGCCCATTAGGTAGACGGCGGGGCAACGGCCCACCGTGCCTGCGATGGGTAGCCGGGTTGAGAGACCGACCGGCCACATTGGGACTGAGATACGGCCCAGACTCCTACGGGAGGCAGCAGTGGGGAATTTTGCGCAATGGGGGGAACCCTGACGCAGCAACGCCGCGTGCGGGATGAAGGCCTTCGGGTTGTAAACCGCTTTCAGCAGGGAAGATAGTGAC…
taxon_8	1	OK067626	Gordonibacter pameleae RACS sort d10	Actinobacteria	taxon_8	NA	Coriobacteriia	Eggerthellales	Eggerthellaceae	Gordonibacter	pamelaeae	NA	NA	RACS	NA	NA	NA	NNTGCAGTCGAACGATTAAGACGGCTCCGGCCGTGAATAGAGTGGCGAACGGGTGAGTAACACGTGACCAACCTGCCCCCTACCCCGGGATAACGCAAGGAAACCTGCGCTAATACCGGATACTCCTTCCCCTGCTCCTGCAGGGGTCGGGAAAGCCCAGACGGTAGGGGATGGGGTCGCGGCCCATTAGGTAGACGGCGGGGCAACGGCCCACCGTGCCTGCGATGGGTAGCCGGGTTGAGAGACCGACCGGCCACATTGGGACTGAGATACGGCCCAGACTCCTACGGGAGGCAGCAGTGGGGAATTTTGCGCAATGGGGGGAACCCTGACGCAGCAACGCCGCGTGCGGGATGAAGGCCTTCGGGTTGTAAACCGCTTTCAGCAGGGAAGATAGTG…
taxon_10	1	OK067627	Gordonibacter pameleae RACS sort d10	Actinobacteria	taxon_10	NA	Coriobacteriia	Eggerthellales	Eggerthellaceae	Gordonibacter	pamelaeae	NA	NA	RACS	NA	NA	NA	ATGCAGTCGAACGATTAAGACGGCTCCGGCCGTGAATAGAGTGGCGAACGGGTGAGTAACACGTGACCAACCTGCCCCCTACCCCGGGATAACGCAAGGAAACCTGCGCTAATACCGGATACTCCTTCCCCTGCTCCTGCAGGGGTCGGGAAAGCCCAGACGGTAGGGGATGGGGTCGCGGCCCATTAGGTAGACGGCGGGGCAACGGCCCACCGTGCCTGCGATGGGTAGCCGGGTTGAGAGACCGACCGGCCACATTGGGACTGAGATACGGCCCAGACTCCTACGGGAGGCAGCAGTGGGGAATTTTGCGCAATGGGGGGAACCCTGACGCAGCAACGCCGCGTGCGGGATGAAGGCCTTCGGGTTGTAAACCGCTTTCAGCAGGGAAGATAGTGA…
taxon_2	1	OK067646	Gordonibacter faecihominis RACS sort d14	Actinobacteria	taxon_2	NA	Coriobacteriia	Eggerthellales	Eggerthellaceae	Gordonibacter	faecihominis	NA	NA	RACS	NA	NA	NA	TCACCGTGCCTGCGATGGGTAGCCGGGTTGAGAGACCGACCGGCCACATTGGGACTGAGATACGGCCCAGACTCCTACGGGAGGCAGCAGTGGGGAATTTTGCGCAATGGGGGGAACCCTGACGCAGCAACGCCGCGTGCGGGATGAAGGCCTTCGGGTTGTAAACCGCTTTCAGCAGGGAAGACAGTGACGGTACCTGCAGAAGAAGCCCCGGCTAACTACGTGCCAGCAGCCGCGGTAATACGTAGGGGGCGAGCGTTATCCGGATTCATTGGGCGTAAAGCGCGCGTAGGCGGCCCGTCAAGCGGAACCTCTAACCCGAGGGCTCAACCCCCGGTCGGGTTCCGAACTGGCAGGCTCGAGTTTGGTAGAGGAAGATGGAATTCCCGGTGTAGCGGT…
taxon_4	1	OK067647	Gordonibacter faecihominis RACS sort d14	Actinobacteria	taxon_4	NA	Coriobacteriia	Eggerthellales	Eggerthellaceae	Gordonibacter	faecihominis	NA	NA	RACS	NA	NA	NA	ATAGCYCACCGTGCCTGCGATGGTAGCCGGGTGAGAGACCGACCGGCCACATGGGACTGAGATACGGCCCAGACTCCTACGGGAGGCAGCAGTGGGGAATTTTGCGCAATGGGGGGAACCCTGACGCAGCAACGCCGCGTGCGGGATGAAGGCCTTCGGGTTGTAAACCGCTTTCAGCAGGGAAGACAGTGACGGTACCTGCAGAAGAAGCCCCGGCTAACTACGTGCCAGCAGCCGCGGTAATACGTAGGGGGCGAGCGTTATCCGGATTCATTGGGCGTAAAGCGCGCGTAGGCGGCCCGTCAAGCGGAACCTCTAACCCGAGGGCTCAACCCCCGGTCGGGTTCCGAACTGGCAGGCTCGAGTTTGGTAGAGGAAGATGGAATTCCCGGTGTAGCG…
taxon_49	1	OK067648	Gordonibacter faecihominis RACS sort d14	Actinobacteria	taxon_49	NA	Coriobacteriia	Eggerthellales	Eggerthellaceae	Gordonibacter	faecihominis	NA	NA	RACS	NA	NA	NA	GCTCACCGTGCCTGCGATGGGTAGCCGGGTTGAGAGACCGACCGGCCACATGGGACTGAGATACGGCCCAGACTCCTACGGGAGGCAGCAGTGGGGAATTTTGCGCAATGGGGGGAACCCTGACGCAGCAACGCCGCGTGCGGGAYGAAGGCCTTCGGGTTGTAAACCGCTTTCAGCAGGGAAGACAGTGACGGTACCTGCAGAAGAAGCCCCGGCTAACTACGTGCCAGCAGCCGCGGTAATACGTAGGGGGCGAGCGTTATCCGGATTCATTGGGCGTAAAGCGCGCGTAGGCGGCCCGTCAAGCGGAACCTCTAACCCGAGGGCTCAACCCCCGGTCGGGTTCCGAACTGGCAGGCTCGAGTTTGGTAGAGGAAGATGGAATTCCCGGTGTAGCGG…
taxon_51	1	OK067649	Gordonibacter faecihominis RACS sort d14	Actinobacteria	taxon_51	NA	Coriobacteriia	Eggerthellales	Eggerthellaceae	Gordonibacter	faecihominis	NA	NA	RACS	NA	NA	NA	AAACGGCCMCCGTGCCTGCGATGGTAGCCGGTTGARAGACCGACCGGCCACATGGGACTGAGATACGGCCCAGACTCCTACGGGAGGCAGCAGTGGGAATTTGCGCAATGGGGGAACCCTGACGCAGCAACGCCGCGTGCGGGACGAAGGCCTTCGGGTTGTAAACCGCTTTCAGCAGGGAAGAAGTTGACGGTACCTGCAGAAGAAGCCCCGGCTAACTACGTGCCAGCAGCCGCGGTAATACGTAGGGGGCGAGCGTTATCCGGATTCATTGGGCGTAAAGCGCGCGTAGGCGGCCCGTCAAGCGGAACCTCTAACCCGAGGGCTCAACCCCCGGCCGGGTTCCGAACTGGCAGGCTCGAGTTTGGTAGAGGAAGATGGAATTCCCGGTGTAGCGGT…
taxon_53	1	OK067650	Gordonibacter faecihominis RACS sort d14	Actinobacteria	taxon_53	NA	Coriobacteriia	Eggerthellales	Eggerthellaceae	Gordonibacter	faecihominis	NA	NA	RACS	NA	NA	NA	GCTCACCGTGCCTGCGATGGTAGCCGGTTGARAGACCGACCGGCCACATGGGACTGAGATACGGCCCAGACTCCTACGGGAGGCAGCAGTGGGAATTTGCGCAATGGGGGAACCCTGACGCAGCAACGCCGCGTGCGGGATGAAGGCCTTCGGGTTGTAAACCGCTTTCAGCAGGGAAGACAGTGACGGTACCTGCAGAAGAAGCCCCGGCTAACTACGTGCCAGCAGCCGCGGTAATACGTAGGGGGCGAGCGTTATCCGGATTCATTGGGCGTAAAGCGCGCGTAGGCGGCCCGTCAAGCGGAACCTCTAACCCGAGGGCTCAACCCCCGGTCGGGTTCCGAACTGGCAGGCTCGAGTTTGGTAGAGGAAGATGGAATTCCCGGTGTAGCGGTGGAA…
taxon_55	1	OK067651	Gordonibacter urolithinfaciens RACS sort d14	Actinobacteria	taxon_55	NA	Coriobacteriia	Eggerthellales	Eggerthellaceae	Gordonibacter	urolithinfaciens	NA	NA	RACS	NA	NA	NA	GGGCGGAAAGCCCGACGGAGGGGGATGGGTCSCGCCCATTAGGTANACGGCGAGGTATNGCYCACCGTGCCTGCGATGGTAGCCGGTTGARAGACCGACCGGCCACATTGGGACTGAGATACGGCCCAGACTCCTACGGGAGGCAGCAGTGGGGAATTTTGCGCAATGGGGGGAACCCTGACGCAGCAACGCCGCGTGCGGGATGAAGGCCTTCGGGTTGTAAACCGCTTTCAGCAGGGAAGACAGTGACGGTACCTGCAGAAGAAGCCCCGGCTAACTACGTGCCAGCAGCCGCGGTAATACGTAGGGGGCGAGCGTTATCCGGATTCATTGGGCGTAAAGCGCGCGTAGGCGGCCCGTCAAGCGGAACCTCTAACCCGAGGGCTCAACCCCCGGTCG…
taxon_32	1	HG000667	Gordonibacter urolithinfaciens	Actinobacteria	taxon_32	NA	Coriobacteriia	Eggerthellales	Eggerthellaceae	Gordonibacter		NA	CEBAS 1/15PT	human faeces	Y	Y	doi: 10.1099/ijs.0.055095-0	TGCTCAGGATGAACGCTGGCGGCGTGCCTAACACATGCAAGTCGAACGATTAAGGCGCCTTCGGGCGCGAATAGAGTGGCGAACGGGTGAGTAACACGTGACCAACCTGCCCCCCTCCCCGGGATAACGCGAGGAAACCCGCGCTAATACCGGATACTCCGCCCCTCCCGCATGGGAGGGGCGGGAAAGCCCCGACGGAGGGGGATGGGGTCGCGGCCCATTAGGTAGACGGCGGGGCAACGGCCCACCGTGCCTGCGATGGGTAGCCGGGTTGAGAGACCGACCGGCCACATTGGGACTGAGATACGGCCCAGACTCCTACGGGAGGCAGCAGTGGGGAATTTTGCGCAATGGGGGGAACCCTGACGCAGCAACGCCGCGTGCGGGACGAAGGCCTTC…
