# Supplementary material for: Identification of inulin-responsive bacteria in the gut microbiota via multi-modal activity-based sorting
Source: Nat Commun. 2023 Dec 14;14:8210. doi: 10.1038/s41467-023-43448-z (PMC10721620; doi:10.1038/s41467-023-43448-z)
Supplement: Supplementary file 10 — Supplementary Dataset 7 [file 41467_2023_43448_MOESM10_ESM.xlsx]

## Sheet: Supplementary Data 7
Supplementary Data 7. List of active ASVs and genera after XOS supplementation. Differential abundance was determined with DESeq2 (2-sided) and p values were corrected for multiple testing.
XOS: active fraction vs.total community
Donor 18								Donor 18
ASVs	log2FoldChange	padj	taxa	Rel.ab (%) total community_T0	Rel.ab (%) total community_T6	Rel.ab ( %) active fraction_t6		Genera	log2FoldChange	padj	Rel.ab (%) total community_T0	Rel.ab (%) total community_T6	Rel.ab ( %) active fraction_t6
ASV_qee_9fh	6.52459	0.00312558	Alcaligenaceae Alcaligenes	<0.1	<0.1	0.183655		Coriobacteriaceae Collinsella	3.42787	0.01644	0.459137	0.964187	5.73921
ASV_hge_csd	5.82918	0.038099	Eggerthellaceae Eggerthella	<0.1	<0.1	0.137741		Bifidobacteriaceae Bifidobacterium	2.92222	5.7611e-08	1.65289	4.13223	7.3921
ASV_ljt_e9m	5.70569	0.04446	Eggerthellaceae Eggerthella	<0.1	<0.1	0.137741		Ruminococcaceae Gemmiger	2.81388	2.08045e-09	1.92837	1.56107	9.32048
ASV_23e_b2z	5.6703	0.00773777	Lachnospiraceae Eisenbergiella	<0.1	<0.1	0.275482		Enterobacteriaceae Escherichia/Shigella	2.38561	0.01644	0.596878	6.24426	2.43343
ASV_165_uh8	3.83516	0.00220976	Coriobacteriaceae Collinsella	0.367309	0.642792	3.58127		Lachnospiraceae Blautia	2.22228	1.93662e-12	3.94858	9.09091	13.4068
ASV_623_3r0	3.41197	0.00303077	Coriobacteriaceae Collinsella	0.36731	0.183655	2.29568		Lachnospiraceae Dorea	1.95023	0.0219199	1.28558	1.05601	3.53535
ASV_cjr_y2w	3.2668	0.0222919	Lachnospiraceae Eisenbergiella	<0.1	<0.1	0.321396
ASV_82p_r33	3.04611	2.40789e-13	Bifidobacteriaceae Bifidobacterium	0.550964	1.83655	4.31589		Donor 19
ASV_lox_1bb	2.94962	3.99349e-07	Ruminococcaceae Gemmiger	0.183655	0.137741	1.88246		Genera	log2FoldChange	padj	Rel.ab (%) total community_T0	Rel.ab (%) total community_T6	Rel.ab ( %) active fraction_t6
ASV_6ea_nz7	2.63685	4.55085e-14	Lachnospiraceae Blautia	1.83655	7.02479	9.09091		Alcaligenaceae Alcaligenes	6.51245	0.00531627	<0.1	<0.1	1.79063
ASV_ic9_xvj	2.32364	5.56952e-07	Bifidobacteriaceae Bifidobacterium	0.459137	1.88246	2.57117		Eggerthellaceae Eggerthella	5.62197	0.0497825	<0.1	0.0918274	0.87236
ASV_3ur_8h3	2.15634	9.76053e-07	Enterobacteriaceae Escherichia/Shigella	0.780533	6.61157	2.80073		Bifidobacteriaceae Bifidobacterium	2.48627	6.66741e-07	4.26997	9.68779	27.0432
ASV_em5_ygp	2.10244	2.65596e-07	Ruminococcaceae Gemmiger	0.918274	0.87236	3.94858
ASV_ki0_mk6	2.08306	9.07806e-06	Ruminococcaceae Gemmiger	0.596878	0.275482	2.15794		Donor 20
ASV_2xm_w96	1.79918	0.0351342	Lachnospiraceae Dorea	<0.1	0.413223	0.87236		Genera	log2FoldChange	padj	Rel.ab (%) total community_T0	Rel.ab (%) total community_T6	Rel.ab ( %) active fraction_t6
ASV_ftt_1k4	1.4232	0.0159983	Lachnospiraceae Mediterraneibacter	0.505051	0.826446	1.37741		Bifidobacteriaceae Bifidobacterium	3.73784	0.00020456	1.37741	11.4784	9.27456
ASV_fep_klg	1.42115	0.00453646	Lachnospiraceae Dorea	0.688705	0.964187	2.47934		Alcaligenaceae Alcaligenes	8.87387	9.7531e-06	<0.1	<0.1	5.6933
ASV_hcf_4f5	1.15404	0.0468843	Lachnospiraceae Blautia	1.0101	0.87236	1.65289
								Donor 21
Donor 19								Genera	log2FoldChange	padj	Rel.ab (%) total community_T0	Rel.ab (%) total community_T6	Rel.ab ( %) active fraction_t6
ASVs	log2FoldChange	padj	taxa	Rel.ab (%) total community_T0	Rel.ab (%) total community_T6	Rel.ab ( %) active fraction_t6		Ruminococcaceae Gemmiger	2.98477	0.000476537	0.367309	0.505051	5.09642
ASV_qee_9fh	9.43457	1.71497e-06	Alcaligenaceae Alcaligenes	<0.1	<0.1	1.79063		Lachnospiraceae Blautia	2.84219	0.00281722	0.505051	0.734619	4.0404
ASV_ik4_ddq	3.93761	0.0218808	Lachnospiraceae Blautia	<0.1	<0.1	0.826446		Lachnospiraceae Agathobacter	1.57745	0.000476537	5.92287	4.22406	17.9522
ASV_ic9_xvj	3.02236	5.75506e-09	Bifidobacteriaceae Bifidobacterium	2.29568	7.80533	19.2837
ASV_82p_r33	1.62421	0.0515961	Bifidobacteriaceae Bifidobacterium	1.79063	2.24977	8.21855		Donor 22
ASV_tg8_il9	1.55126	0.0184537	Lachnospiraceae Roseburia	2.89256	3.39761	9.45822		Genera	log2FoldChange	padj	Rel.ab (%) total community_T0	Rel.ab (%) total community_T6	Rel.ab ( %) active fraction_t6
								Bifidobacteriaceae Bifidobacterium	5.4373	0.000134214	0.413223	4.13223	4.95868
Donor 20								Lachnospiraceae Anaerostipes	5.38583	0.0337943	<0.1	0.367309	1.65289
ASVs	log2FoldChange	padj	taxa	Rel.ab (%) total community_T0	Rel.ab (%) total community_T6	Rel.ab ( %) active fraction_t6		Ruminococcaceae Gemmiger	3.00287	0.0281995	0.413223	0.964187	3.30579
ASV_qee_9fh	11.383	1.4277e-09	Alcaligenaceae Alcaligenes	<0.1	<0.1	5.55556		Lactobacillaceae Ligilactobacillus	2.90211	0.000205507	0.918274	2.15794	8.86134
ASV_82p_r33	3.60758	0.000264001	Bifidobacteriaceae Bifidobacterium	0.918274	10.4683	8.58586
								Donor 23
Donor 21								Genera	log2FoldChange	padj	Rel.ab (%) total community_T0	Rel.ab (%) total community_T6	Rel.ab ( %) active fraction_t6
ASVs	log2FoldChange	padj	taxa	Rel.ab (%) total community_T0	Rel.ab (%) total community_T6	Rel.ab ( %) active fraction_t6		Coriobacteriaceae Collinsella	3.66256	0.00722398	1.14784	5.87695	7.66758
ASV_qee_9fh	6.44868	0.00276179	Alcaligenaceae Alcaligenes	<0.1	<0.1	0.367309		Bacteroidaceae Phocaeicola	1.48239	0.0491215	12.6263	13.4068	21.7631
ASV_cuz_vjb	6.32833	0.00323589	Lachnospiraceae Anaerobutyricum	<0.1	<0.1	0.321396		Ruminococcaceae Gemmiger	2.9442	0.00184381	1.14784	3.25987	6.47383
ASV_fwo_u9t	5.40487	0.0398099	Lachnospiraceae Fusicatenibacter	<0.1	<0.1	0.229568
ASV_hwd_896	4.64667	0.00320269	Lachnospiraceae Anaerobutyricum	<0.1	<0.1	0.367309
ASV_e9p_tub	4.46304	9.7412e-12	Lachnospiraceae Blautia	<0.1	0.642792	1.88246
ASV_ic9_xvj	4.15514	0.000962363	Bifidobacteriaceae Bifidobacterium	<0.1	<0.1	0.275482
ASV_ki0_mk6	3.91364	9.65919e-22	Ruminococcaceae Gemmiger	0.413223	0.137741	4.22406
ASV_82p_r33	3.8492	2.66433e-09	Bifidobacteriaceae Bifidobacterium	0.137741	0.550964	1.3315
ASV_5z7_fi0	3.65519	0.0275772	Lachnospiraceae Anaerostipes	<0.1	<0.1	0.367309
ASV_hcf_4f5	3.51012	1.42129e-05	Lachnospiraceae Blautia	<0.1	<0.1	0.826446
ASV_2st_345	3.42399	1.42129e-05	Lachnospiraceae Blautia	<0.1	0.183655	1.0101
ASV_m8v_wem	3.15727	0.0363923	Lachnospiraceae Anaerostipes	<0.1	<0.1	0.183655
ASV_4jf_cgp	3.08782	0.000793269	Ruminococcaceae Agathobaculum	<0.1	0.367309	0.688705
ASV_rfa_l2b	2.64254	0.000429581	Lachnospiraceae Fusicatenibacter	0.229568	0.137741	0.50505
ASV_qes_8gy	2.63948	0.0215101	Lachnospiraceae	<0.1	<0.1	0.413223
ASV_fep_klg	2.52052	2.42875e-07	Lachnospiraceae Dorea	0.137741	<0.1	1.3315
ASV_hiw_9kp	2.49227	0.0169183	Bacteroidaceae Phocaeicola	0.137741	0.183655	0.321396
ASV_ooh_876	2.44037	0.0185768	Lachnospiraceae Clostridium_XlVa	<0.1	<0.1	0.367309
ASV_27v_mrq	2.39401	0.0185768	Lachnospiraceae	0.183655	<0.1	0.367309
ASV_6ea_nz7	2.2187	0.000311651	Lachnospiraceae Blautia	0.321396	0.0918274	1.0101
ASV_nu2_dlr	2.05663	1.03947e-05	Erysipelotrichaceae Faecalibacillus	0.505051	0.275482	2.06612
ASV_a7l_qve	1.94272	0.0421303	Lachnospiraceae	<0.1	<0.1	0.367309
ASV_4ma_8bd	1.75613	1.04945e-10	Lachnospiraceae Agathobacter	5.3719	3.85675	17.9522
ASV_s4y_2e4	1.43704	0.0464274	Lachnospiraceae Coprococcus	0.275482	<0.1	0.367309
ASV_1cx_4lw	1.36685	0.0231058	Lachnospiraceae Lachnospira	0.321396	0.413223	0.780533
ASV_9c9_dt8	1.29615	0.0267114	Lachnospiraceae Roseburia	0.413223	0.688705	1.0101
ASV_ez6_xld	1.2705	0.00220756	Lachnospiraceae Coprococcus	1.10193	0.964187	2.43343
ASV_t9m_xq7	1.11324	0.000250912	Bacteroidaceae Phocaeicola	2.61708	5.50964	5.87695
ASV_ayi_oct	1.04678	0.0123464	Lachnospiraceae Kineothrix	1.10193	0.780533	1.74472
ASV_2ua_io6	1.01803	0.00131305	Bacteroidaceae Phocaeicola	3.44353	5.28007	5.46373
Donor 22
ASVs	log2FoldChange	padj	taxa	Rel.ab (%) total community_T0	Rel.ab (%) total community_T6	Rel.ab ( %) active fraction_t6
ASV_cxy_bvt	8.10106	2.75387e-05	Bifidobacteriaceae Bifidobacterium	<0.1	0.275482	0.596878
ASV_cns_p1y	6.67187	0.00258648	Ruminococcaceae Gemmiger	<0.1	<0.1	0.183655
ASV_5lv_vff	6.14343	0.0133733	Bifidobacteriaceae Bifidobacterium	<0.1	<0.1	0.0459137
ASV_qee_9fh	5.77369	0.032144	Alcaligenaceae Alcaligenes	<0.1	<0.1	0.0459137
ASV_82p_r33	4.8952	2.36928e-12	Bifidobacteriaceae Bifidobacterium	0.183655	3.0303	4.45363
ASV_5z7_fi0	4.06381	0.0254251	Lachnospiraceae Anaerostipes	<0.1	<0.1	0.275482
ASV_m8v_wem	3.6465	0.000651176	Lachnospiraceae Anaerostipes	<0.1	<0.1	0.505051
ASV_8g2_6j6	3.58626	3.26937e-07	Lactobacillaceae Ligilactobacillus	0.50505	1.19376	5.28007
ASV_em5_ygp	3.53034	2.03394e-06	Ruminococcaceae Gemmiger	<0.1	1.3315	2.24977
ASV_pvu_mby	3.50299	1.94206e-05	Lactobacillaceae Ligilactobacillus	<0.1	0.413223	1.42332
ASV_9c9_dt8	3.4945	0.0393734	Lachnospiraceae Roseburia	<0.1	0.137741	0.183655
ASV_ki0_mk6	3.42186	0.000547424	Ruminococcaceae Gemmiger	0.0459137	0.229568	0.596878
ASV_bfm_yr1	3.21172	5.88544e-05	Lactobacillaceae Ligilactobacillus	0.36731	0.275482	1.65289
ASV_4ma_8bd	2.92846	0.000648414	Lachnospiraceae Agathobacter	0.137741	0.550964	1.60698
ASV_a7l_qve	2.4539	0.000908787	Lachnospiraceae	1.19376	2.24977	7.30028
ASV_dx5_pax	2.39811	0.00186392	Erysipelotrichaceae Faecalibacillus	0.688705	1.88246	4.17815
ASV_6ao_ui9	2.33878	0.0121944	Lachnospiraceae Coprococcus	0.0918274	0.275482	1.28558
ASV_fep_klg	2.26342	0.000852105	Lachnospiraceae Dorea	0.413223	0.550964	2.43343
ASV_rfa_l2b	2.13745	0.00448064	Lachnospiraceae Fusicatenibacter	0.36731	0.229568	1.65289
ASV_asg_pte	2.08422	0.0420948	Lachnospiraceae	0.229568	0.229568	0.688705
ASV_5bp_rrc	2.05806	0.0393734	Lachnospiraceae Dorea	0.183655	0.183655	0.459137
ASV_mbn_3b6	1.76234	0.0191216	Lachnospiraceae Mediterraneibacter	0.505051	0.826446	2.29568
ASV_e9p_tub	1.68723	0.0393734	Lachnospiraceae Blautia	0.734619	0.183655	1.42332
Donor 23
ASVs	log2FoldChange	padj	taxa	Rel.ab (%) total community_T0	Rel.ab (%) total community_T6	Rel.ab ( %) active fraction_t6
ASV_qee_9fh	7.8607	0.000359148	Alcaligenaceae Alcaligenes	<0.1	<0.1	0.459137
ASV_dbr_zt4	3.90057	7.96803e-06	Bifidobacteriaceae Bifidobacterium	0.321396	0.642792	2.98439
ASV_ki0_mk6	2.78076	6.74619e-06	Ruminococcaceae Gemmiger	0.550964	2.24977	3.62718
ASV_j7m_r14	2.31018	0.0459037	Porphyromonadaceae Parabacteroides	0.137741	0.229568	0.596878
ASV_ers_q21	2.09304	0.0153363	Bacteroidaceae Phocaeicola	0.642792	0.780533	1.92837
ASV_em5_ygp	1.9914	0.0459037	Ruminococcaceae Gemmiger	0.367309	0.550964	1.46924
ASV_hcf_4f5	1.72275	0.0459037	Lachnospiraceae Blautia	0.505051	0.734619	1.56107
ASV_mx9_gyi	1.59056	0.00916349	Bacteroidaceae Bacteroides	2.98439	4.77502	6.97888
