# Supplementary material for: Identification of inulin-responsive bacteria in the gut microbiota via multi-modal activity-based sorting
Source: Nat Commun. 2023 Dec 14;14:8210. doi: 10.1038/s41467-023-43448-z (PMC10721620; doi:10.1038/s41467-023-43448-z)
Supplement: Supplementary file 14 — Source Data [file 41467_2023_43448_MOESM14_ESM.xlsx]

## Sheet: Figure 1b
taxa	sample	group	value1	value2	t0
Eggerthellaceae.Raoultibacter	1	895	0	0	0
Lactobacillaceae.Lactobacillus	1	895	DOWN	-5.00632	0.250406
Ruminococcaceae.Dysosmobacter	1	895	UP	0.160705	0.882161
Lachnospiraceae.Anaerostipes	1	895	DOWN	-0.758819	2.11655
Prevotellaceae.Paraprevotella	1	895	UP	0.668385	0.469821
Ruminococcaceae.Agathobaculum	1	895	DOWN	-0.218583	0.387769
Selenomonadaceae.Mitsuokella	1	895	0	0	0
Lachnospiraceae.Clostridium_XlVa	1	895	UP	0.109047	0.0780129
Coriobacteriaceae.Collinsella	1	895	DOWN	-0.201189	0.778788
Lachnospiraceae.Ruminococcus2	1	895	DOWN	-0.136004	0.124056
Porphyromonadaceae.Parabacteroides	1	895	0	0	0
Ruminococcaceae	1	895	UP	0.199706	3.3903
Streptococcaceae.Lactococcus	1	895	DOWN	-1.95068	0.0176219
Sutterellaceae.Parasutterella	1	895	UP	0.977469	0.35531
Lachnospiraceae.Coprococcus	1	895	DOWN	-1.19228	1.49853
Lachnospiraceae.Kineothrix	1	895	DOWN	-0.287897	0.281825
Lachnospiraceae.Mediterraneibacter	1	895	DOWN	-0.331439	0.908349
Ruminococcaceae.Gemmiger	1	895	UP	0.0897614	1.74851
Erysipelotrichaceae.Faecalibacillus	1	895	UP	0.982981	3.76657
Rikenellaceae.Alistipes	1	895	UP	0.298957	5.98754
Lachnospiraceae.Dorea	1	895	UP	0.592364	1.17034
Veillonellaceae.Dialister	1	895	UP	0.112572	1.92426
Lachnospiraceae.Lachnospira	1	895	DOWN	-0.104606	0.954542
Bifidobacteriaceae.Bifidobacterium	1	895	UP	0.398629	0.648548
Lachnospiraceae.Roseburia	1	895	UP	0.485412	0.0279316
Lachnospiraceae	1	895	DOWN	-0.71087	1.96437
Ruminococcaceae.Ruminococcus	1	895	UP	0.0851107	11.1507
Lachnospiraceae.Fusicatenibacter	1	895	DOWN	-0.771608	1.90143
Lachnospiraceae.Blautia	1	895	DOWN	-0.132609	18.6316
Prevotellaceae.Prevotella	1	895	0	0	0
Bacteroidaceae.Bacteroides	1	895	UP	0.413419	4.02088
Streptococcaceae.Streptococcus	1	895	DOWN	-1.50651	0.534037
Lachnospiraceae.Agathobacter	1	895	UP	0.52079	2.19705
Ruminococcaceae.Faecalibacterium	1	895	UP	0.0242853	13.9374
Bacteroidaceae.Phocaeicola	1	895	UP	0.331973	6.5154
Eggerthellaceae.Raoultibacter	1	920	0	0	0
Lactobacillaceae.Lactobacillus	1	920	UP	7.84326	0.250406
Ruminococcaceae.Dysosmobacter	1	920	UP	1.89452	0.882161
Lachnospiraceae.Anaerostipes	1	920	UP	1.45536	2.11655
Prevotellaceae.Paraprevotella	1	920	UP	0.392349	0.469821
Ruminococcaceae.Agathobaculum	1	920	UP	2.23258	0.387769
Selenomonadaceae.Mitsuokella	1	920	0	0	0
Lachnospiraceae.Clostridium_XlVa	1	920	DOWN	-0.238506	0.0780129
Coriobacteriaceae.Collinsella	1	920	UP	0.382986	0.778788
Lachnospiraceae.Ruminococcus2	1	920	UP	0.30116	0.124056
Porphyromonadaceae.Parabacteroides	1	920	0	0	0
Ruminococcaceae	1	920	UP	0.626796	3.3903
Streptococcaceae.Lactococcus	1	920	DOWN	-1.60466	0.0176219
Sutterellaceae.Parasutterella	1	920	UP	0.480989	0.35531
Lachnospiraceae.Coprococcus	1	920	DOWN	-1.29351	1.49853
Lachnospiraceae.Kineothrix	1	920	UP	0.192778	0.281825
Lachnospiraceae.Mediterraneibacter	1	920	DOWN	-0.834017	0.908349
Ruminococcaceae.Gemmiger	1	920	DOWN	-0.704667	1.74851
Erysipelotrichaceae.Faecalibacillus	1	920	DOWN	-0.782147	3.76657
Rikenellaceae.Alistipes	1	920	UP	1.08101	5.98754
Lachnospiraceae.Dorea	1	920	DOWN	-0.53868	1.17034
Veillonellaceae.Dialister	1	920	DOWN	-0.775518	1.92426
Lachnospiraceae.Lachnospira	1	920	DOWN	-0.510039	0.954542
Bifidobacteriaceae.Bifidobacterium	1	920	DOWN	-0.92586	0.648548
Lachnospiraceae.Roseburia	1	920	UP	0.112866	0.0279316
Lachnospiraceae	1	920	DOWN	-0.233068	1.96437
Ruminococcaceae.Ruminococcus	1	920	UP	2.81258	11.1507
Lachnospiraceae.Fusicatenibacter	1	920	DOWN	-0.998135	1.90143
Lachnospiraceae.Blautia	1	920	UP	0.310345	18.6316
Prevotellaceae.Prevotella	1	920	0	0	0
Bacteroidaceae.Bacteroides	1	920	UP	0.637982	4.02088
Streptococcaceae.Streptococcus	1	920	DOWN	-1.07949	0.534037
Lachnospiraceae.Agathobacter	1	920	DOWN	-0.572472	2.19705
Ruminococcaceae.Faecalibacterium	1	920	UP	0.0350271	13.9374
Bacteroidaceae.Phocaeicola	1	920	UP	0.771905	6.5154
Eggerthellaceae.Raoultibacter	2	895	UP	2.31195	0.0335022
Lactobacillaceae.Lactobacillus	2	895	DOWN	-0.913931	0.00488043
Ruminococcaceae.Dysosmobacter	2	895	UP	0.775211	0.0978631
Lachnospiraceae.Anaerostipes	2	895	UP	0.440852	0.128467
Prevotellaceae.Paraprevotella	2	895	0	0	0
Ruminococcaceae.Agathobaculum	2	895	UP	0.0584245	0.385402
Selenomonadaceae.Mitsuokella	2	895	UP	0.532299	0.704791
Lachnospiraceae.Clostridium_XlVa	2	895	UP	0.634608	0.0601413
Coriobacteriaceae.Collinsella	2	895	UP	0.492105	0.111844
Lachnospiraceae.Ruminococcus2	2	895	DOWN	-0.500743	0.0555913
Porphyromonadaceae.Parabacteroides	2	895	DOWN	-0.0995246	0.148574
Ruminococcaceae	2	895	DOWN	-0.295912	0.557311
Streptococcaceae.Lactococcus	2	895	DOWN	-1.27559	0.0273
Sutterellaceae.Parasutterella	2	895	UP	0.832607	0.147659
Lachnospiraceae.Coprococcus	2	895	DOWN	-0.341698	0.219543
Lachnospiraceae.Kineothrix	2	895	DOWN	-0.205507	0.0780109
Lachnospiraceae.Mediterraneibacter	2	895	UP	1.04952	0.211359
Ruminococcaceae.Gemmiger	2	895	0	0	0
Erysipelotrichaceae.Faecalibacillus	2	895	DOWN	-0.464076	0.297554
Rikenellaceae.Alistipes	2	895	DOWN	-0.95504	0.917016
Lachnospiraceae.Dorea	2	895	DOWN	-0.00647152	0.381031
Veillonellaceae.Dialister	2	895	UP	1.46946	0.350248
Lachnospiraceae.Lachnospira	2	895	UP	0.664603	3.24992
Bifidobacteriaceae.Bifidobacterium	2	895	DOWN	-0.333365	2.27822
Lachnospiraceae.Roseburia	2	895	UP	1.7089	1.43536
Lachnospiraceae	2	895	UP	0.0221633	3.96119
Ruminococcaceae.Ruminococcus	2	895	DOWN	-1.40262	28.8695
Lachnospiraceae.Fusicatenibacter	2	895	UP	0.0964279	0.870676
Lachnospiraceae.Blautia	2	895	UP	1.40176	2.80498
Prevotellaceae.Prevotella	2	895	0	0	0
Bacteroidaceae.Bacteroides	2	895	DOWN	-0.0742513	2.33956
Streptococcaceae.Streptococcus	2	895	UP	0.766305	1.15898
Lachnospiraceae.Agathobacter	2	895	DOWN	-3.36577	5.19302
Ruminococcaceae.Faecalibacterium	2	895	UP	0.346	35.2067
Bacteroidaceae.Phocaeicola	2	895	UP	0.1845	0.889716
Eggerthellaceae.Raoultibacter	2	920	UP	0.374686	0.0335022
Lactobacillaceae.Lactobacillus	2	920	UP	1.27874	0.00488043
Ruminococcaceae.Dysosmobacter	2	920	UP	2.57361	0.0978631
Lachnospiraceae.Anaerostipes	2	920	DOWN	-0.35324	0.128467
Prevotellaceae.Paraprevotella	2	920	0	0	0
Ruminococcaceae.Agathobaculum	2	920	UP	0.516178	0.385402
Selenomonadaceae.Mitsuokella	2	920	UP	0.551998	0.704791
Lachnospiraceae.Clostridium_XlVa	2	920	UP	0.671304	0.0601413
Coriobacteriaceae.Collinsella	2	920	DOWN	-0.211606	0.111844
Lachnospiraceae.Ruminococcus2	2	920	DOWN	-0.205887	0.0555913
Porphyromonadaceae.Parabacteroides	2	920	DOWN	-1.54212	0.148574
Ruminococcaceae	2	920	DOWN	-1.51343	0.557311
Streptococcaceae.Lactococcus	2	920	UP	0.137235	0.0273
Sutterellaceae.Parasutterella	2	920	UP	0.213475	0.147659
Lachnospiraceae.Coprococcus	2	920	UP	0.343006	0.219543
Lachnospiraceae.Kineothrix	2	920	UP	0.586659	0.0780109
Lachnospiraceae.Mediterraneibacter	2	920	DOWN	-0.32325	0.211359
Ruminococcaceae.Gemmiger	2	920	0	0	0
Erysipelotrichaceae.Faecalibacillus	2	920	DOWN	-0.80713	0.297554
Rikenellaceae.Alistipes	2	920	DOWN	-1.00968	0.917016
Lachnospiraceae.Dorea	2	920	UP	0.0833442	0.381031
Veillonellaceae.Dialister	2	920	UP	0.572046	0.350248
Lachnospiraceae.Lachnospira	2	920	DOWN	-0.219253	3.24992
Bifidobacteriaceae.Bifidobacterium	2	920	UP	0.0916351	2.27822
Lachnospiraceae.Roseburia	2	920	UP	0.399511	1.43536
Lachnospiraceae	2	920	UP	0.182251	3.96119
Ruminococcaceae.Ruminococcus	2	920	UP	0.248867	28.8695
Lachnospiraceae.Fusicatenibacter	2	920	DOWN	-0.716922	0.870676
Lachnospiraceae.Blautia	2	920	UP	0.105927	2.80498
Prevotellaceae.Prevotella	2	920	0	0	0
Bacteroidaceae.Bacteroides	2	920	DOWN	-0.0166246	2.33956
Streptococcaceae.Streptococcus	2	920	DOWN	-0.356966	1.15898
Lachnospiraceae.Agathobacter	2	920	UP	0.236063	5.19302
Ruminococcaceae.Faecalibacterium	2	920	UP	0.292346	35.2067
Bacteroidaceae.Phocaeicola	2	920	UP	0.549583	0.889716
Eggerthellaceae.Raoultibacter	3	895	0	0	0
Lactobacillaceae.Lactobacillus	3	895	0	0	0
Ruminococcaceae.Dysosmobacter	3	895	UP	0.250906	0.108175
Lachnospiraceae.Anaerostipes	3	895	UP	0.420145	0.336725
Prevotellaceae.Paraprevotella	3	895	UP	0.717986	0
Ruminococcaceae.Agathobaculum	3	895	DOWN	-0.687476	0.172802
Selenomonadaceae.Mitsuokella	3	895	0	0	0
Lachnospiraceae.Clostridium_XlVa	3	895	DOWN	-0.859282	0.0435478
Coriobacteriaceae.Collinsella	3	895	UP	0.0207247	0.337268
Lachnospiraceae.Ruminococcus2	3	895	UP	0.222668	0.686497
Porphyromonadaceae.Parabacteroides	3	895	UP	1.927	0.778032
Ruminococcaceae	3	895	DOWN	-0.968242	0.269048
Streptococcaceae.Lactococcus	3	895	DOWN	-1.92832	0.0360583
Sutterellaceae.Parasutterella	3	895	DOWN	-1.06787	1.65316
Lachnospiraceae.Coprococcus	3	895	UP	0.0483921	0.41911
Lachnospiraceae.Kineothrix	3	895	DOWN	-0.502635	0.336454
Lachnospiraceae.Mediterraneibacter	3	895	DOWN	-1.07196	0.295956
Ruminococcaceae.Gemmiger	3	895	UP	0.8366	0.545314
Erysipelotrichaceae.Faecalibacillus	3	895	DOWN	-0.1898	0.162262
Rikenellaceae.Alistipes	3	895	UP	1.59722	0.627427
Lachnospiraceae.Dorea	3	895	UP	0.0278143	1.63787
Veillonellaceae.Dialister	3	895	UP	0.0050227	1.76797
Lachnospiraceae.Lachnospira	3	895	UP	0.186606	2.05725
Bifidobacteriaceae.Bifidobacterium	3	895	DOWN	-0.55349	8.9632
Lachnospiraceae.Roseburia	3	895	DOWN	-0.486567	3.9578
Lachnospiraceae	3	895	DOWN	-0.650893	2.71739
Ruminococcaceae.Ruminococcus	3	895	DOWN	-2.32292	1.29173
Lachnospiraceae.Fusicatenibacter	3	895	UP	0.86213	1.82955
Lachnospiraceae.Blautia	3	895	DOWN	-1.16717	2.27083
Prevotellaceae.Prevotella	3	895	UP	0.330692	0
Bacteroidaceae.Bacteroides	3	895	UP	1.70697	5.21248
Streptococcaceae.Streptococcus	3	895	UP	0.157474	19.208
Lachnospiraceae.Agathobacter	3	895	DOWN	-1.52503	10.1997
Ruminococcaceae.Faecalibacterium	3	895	DOWN	-0.645636	5.91854
Bacteroidaceae.Phocaeicola	3	895	UP	1.47034	22.6258
Eggerthellaceae.Raoultibacter	3	920	0	0	0
Lactobacillaceae.Lactobacillus	3	920	0	0	0
Ruminococcaceae.Dysosmobacter	3	920	0	0	0.108175
Lachnospiraceae.Anaerostipes	3	920	DOWN	-0.95269	0.336725
Prevotellaceae.Paraprevotella	3	920	0	0	0
Ruminococcaceae.Agathobaculum	3	920	0	0	0.172802
Selenomonadaceae.Mitsuokella	3	920	0	0	0
Lachnospiraceae.Clostridium_XlVa	3	920	0	0	0.0435478
Coriobacteriaceae.Collinsella	3	920	0	0	0.337268
Lachnospiraceae.Ruminococcus2	3	920	UP	0.879084	0.686497
Porphyromonadaceae.Parabacteroides	3	920	UP	3.07936	0.778032
Ruminococcaceae	3	920	UP	1.366	0.269048
Streptococcaceae.Lactococcus	3	920	0	0	0.0360583
Sutterellaceae.Parasutterella	3	920	UP	1.95299	1.65316
Lachnospiraceae.Coprococcus	3	920	DOWN	-0.596286	0.41911
Lachnospiraceae.Kineothrix	3	920	DOWN	-1.22043	0.336454
Lachnospiraceae.Mediterraneibacter	3	920	UP	0.0162359	0.295956
Ruminococcaceae.Gemmiger	3	920	UP	1.41687	0.545314
Erysipelotrichaceae.Faecalibacillus	3	920	DOWN	-0.95269	0.162262
Rikenellaceae.Alistipes	3	920	0	0	0.627427
Lachnospiraceae.Dorea	3	920	UP	0.268555	1.63787
Veillonellaceae.Dialister	3	920	UP	0.90419	1.76797
Lachnospiraceae.Lachnospira	3	920	DOWN	-1.89831	2.05725
Bifidobacteriaceae.Bifidobacterium	3	920	DOWN	-0.0559845	8.9632
Lachnospiraceae.Roseburia	3	920	UP	1.49793	3.9578
Lachnospiraceae	3	920	UP	1.2247	2.71739
Ruminococcaceae.Ruminococcus	3	920	UP	2.58922	1.29173
Lachnospiraceae.Fusicatenibacter	3	920	DOWN	-3.24719	1.82955
Lachnospiraceae.Blautia	3	920	UP	0.249134	2.27083
Prevotellaceae.Prevotella	3	920	0	0	0
Bacteroidaceae.Bacteroides	3	920	UP	0.21816	5.21248
Streptococcaceae.Streptococcus	3	920	DOWN	-0.15982	19.208
Lachnospiraceae.Agathobacter	3	920	DOWN	-0.368646	10.1997
Ruminococcaceae.Faecalibacterium	3	920	UP	0.772641	5.91854
Bacteroidaceae.Phocaeicola	3	920	UP	1.63849	22.6258
Eggerthellaceae.Raoultibacter	4	895	0	0	0
Lactobacillaceae.Lactobacillus	4	895	UP	2.91241	0.0658933
Ruminococcaceae.Dysosmobacter	4	895	UP	1.25302	0.0690869
Lachnospiraceae.Anaerostipes	4	895	DOWN	-0.378414	0.110523
Prevotellaceae.Paraprevotella	4	895	DOWN	-0.282241	1.51555
Ruminococcaceae.Agathobaculum	4	895	UP	0.125357	0.272062
Selenomonadaceae.Mitsuokella	4	895	0	0	0
Lachnospiraceae.Clostridium_XlVa	4	895	UP	0.420661	0.583459
Coriobacteriaceae.Collinsella	4	895	UP	0.297557	0.0148765
Lachnospiraceae.Ruminococcus2	4	895	UP	2.61765	0
Porphyromonadaceae.Parabacteroides	4	895	UP	0.112365	2.01605
Ruminococcaceae	4	895	DOWN	-0.468539	0.707847
Streptococcaceae.Lactococcus	4	895	UP	0.781408	1.4273
Sutterellaceae.Parasutterella	4	895	DOWN	-0.531078	1.09253
Lachnospiraceae.Coprococcus	4	895	DOWN	-0.868365	1.00966
Lachnospiraceae.Kineothrix	4	895	DOWN	-0.429801	2.11707
Lachnospiraceae.Mediterraneibacter	4	895	DOWN	-0.161936	0.808789
Ruminococcaceae.Gemmiger	4	895	DOWN	-0.10319	0.158346
Erysipelotrichaceae.Faecalibacillus	4	895	UP	0.937188	1.24668
Rikenellaceae.Alistipes	4	895	DOWN	-1.67591	1.58354
Lachnospiraceae.Dorea	4	895	UP	0.446809	1.11271
Veillonellaceae.Dialister	4	895	DOWN	-1.06155	0.0839634
Lachnospiraceae.Lachnospira	4	895	DOWN	-0.141442	3.88653
Bifidobacteriaceae.Bifidobacterium	4	895	DOWN	-2.0475	0.137082
Lachnospiraceae.Roseburia	4	895	DOWN	-0.0675982	5.47763
Lachnospiraceae	4	895	UP	0.149762	2.20314
Ruminococcaceae.Ruminococcus	4	895	DOWN	-1.15087	1.29551
Lachnospiraceae.Fusicatenibacter	4	895	UP	0.337613	1.59413
Lachnospiraceae.Blautia	4	895	DOWN	-0.0324323	1.52723
Prevotellaceae.Prevotella	4	895	0	0	0
Bacteroidaceae.Bacteroides	4	895	DOWN	-0.385073	5.56362
Streptococcaceae.Streptococcus	4	895	UP	0.473126	6.7123
Lachnospiraceae.Agathobacter	4	895	UP	0.312439	6.42358
Ruminococcaceae.Faecalibacterium	4	895	UP	0.189859	7.4309
Bacteroidaceae.Phocaeicola	4	895	DOWN	-0.588731	37.5385
Eggerthellaceae.Raoultibacter	4	920	0	0	0
Lactobacillaceae.Lactobacillus	4	920	DOWN	-1.05459	0.0658933
Ruminococcaceae.Dysosmobacter	4	920	UP	0.0843149	0.0690869
Lachnospiraceae.Anaerostipes	4	920	UP	0.271563	0.110523
Prevotellaceae.Paraprevotella	4	920	UP	1.76696	1.51555
Ruminococcaceae.Agathobaculum	4	920	DOWN	-0.721944	0.272062
Selenomonadaceae.Mitsuokella	4	920	0	0	0
Lachnospiraceae.Clostridium_XlVa	4	920	DOWN	-0.463173	0.583459
Coriobacteriaceae.Collinsella	4	920	UP	0.183699	0.0148765
Lachnospiraceae.Ruminococcus2	4	920	0	0	0
Porphyromonadaceae.Parabacteroides	4	920	UP	1.70763	2.01605
Ruminococcaceae	4	920	DOWN	-0.56697	0.707847
Streptococcaceae.Lactococcus	4	920	DOWN	-0.780109	1.4273
Sutterellaceae.Parasutterella	4	920	DOWN	-1.18776	1.09253
Lachnospiraceae.Coprococcus	4	920	UP	1.09899	1.00966
Lachnospiraceae.Kineothrix	4	920	DOWN	-0.723611	2.11707
Lachnospiraceae.Mediterraneibacter	4	920	DOWN	-1.24276	0.808789
Ruminococcaceae.Gemmiger	4	920	DOWN	-0.868357	0.158346
Erysipelotrichaceae.Faecalibacillus	4	920	UP	1.30023	1.24668
Rikenellaceae.Alistipes	4	920	UP	1.30666	1.58354
Lachnospiraceae.Dorea	4	920	UP	0.0386437	1.11271
Veillonellaceae.Dialister	4	920	DOWN	-0.427177	0.0839634
Lachnospiraceae.Lachnospira	4	920	UP	1.0762	3.88653
Bifidobacteriaceae.Bifidobacterium	4	920	DOWN	-0.51343	0.137082
Lachnospiraceae.Roseburia	4	920	DOWN	-0.0566003	5.47763
Lachnospiraceae	4	920	UP	0.500445	2.20314
Ruminococcaceae.Ruminococcus	4	920	UP	3.2554	1.29551
Lachnospiraceae.Fusicatenibacter	4	920	DOWN	-0.879359	1.59413
Lachnospiraceae.Blautia	4	920	DOWN	-0.02563	1.52723
Prevotellaceae.Prevotella	4	920	0	0	0
Bacteroidaceae.Bacteroides	4	920	UP	0.383827	5.56362
Streptococcaceae.Streptococcus	4	920	DOWN	-0.299355	6.7123
Lachnospiraceae.Agathobacter	4	920	UP	0.523577	6.42358
Ruminococcaceae.Faecalibacterium	4	920	UP	0.7885	7.4309
Bacteroidaceae.Phocaeicola	4	920	UP	1.00192	37.5385
Eggerthellaceae.Raoultibacter	5	895	0	0	0
Lactobacillaceae.Lactobacillus	5	895	0	0	0
Ruminococcaceae.Dysosmobacter	5	895	UP	1.71037	0.142173
Lachnospiraceae.Anaerostipes	5	895	DOWN	-0.209111	0.151923
Prevotellaceae.Paraprevotella	5	895	UP	0.289733	0
Ruminococcaceae.Agathobaculum	5	895	DOWN	-1.44748	0.4694
Selenomonadaceae.Mitsuokella	5	895	0	0	0
Lachnospiraceae.Clostridium_XlVa	5	895	DOWN	-0.809471	0.250602
Coriobacteriaceae.Collinsella	5	895	DOWN	-0.350904	2.11417
Lachnospiraceae.Ruminococcus2	5	895	DOWN	-0.696881	0.890711
Porphyromonadaceae.Parabacteroides	5	895	UP	0.0496435	0.819293
Ruminococcaceae	5	895	UP	0.775258	0.204504
Streptococcaceae.Lactococcus	5	895	0	0	0.00454339
Sutterellaceae.Parasutterella	5	895	UP	1.21827	1.49973
Lachnospiraceae.Coprococcus	5	895	UP	1.2568	0.133086
Lachnospiraceae.Kineothrix	5	895	UP	0.286535	0.561544
Lachnospiraceae.Mediterraneibacter	5	895	DOWN	-0.481374	0.862175
Ruminococcaceae.Gemmiger	5	895	UP	0.250074	0.263568
Erysipelotrichaceae.Faecalibacillus	5	895	UP	0.676454	0.445968
Rikenellaceae.Alistipes	5	895	DOWN	-1.20989	0.803059
Lachnospiraceae.Dorea	5	895	DOWN	-0.4472	1.2478
Veillonellaceae.Dialister	5	895	0	0	0
Lachnospiraceae.Lachnospira	5	895	DOWN	-0.692901	2.11518
Bifidobacteriaceae.Bifidobacterium	5	895	UP	0.360487	5.70243
Lachnospiraceae.Roseburia	5	895	UP	0.254218	0.206444
Lachnospiraceae	5	895	DOWN	-0.619658	3.14031
Ruminococcaceae.Ruminococcus	5	895	UP	0.086784	1.34127
Lachnospiraceae.Fusicatenibacter	5	895	UP	0.0792253	4.45621
Lachnospiraceae.Blautia	5	895	UP	0.136548	4.37908
Prevotellaceae.Prevotella	5	895	0	0	0
Bacteroidaceae.Bacteroides	5	895	DOWN	-0.576427	28.3416
Streptococcaceae.Streptococcus	5	895	UP	0.880533	0.548577
Lachnospiraceae.Agathobacter	5	895	UP	0.37637	10.1044
Ruminococcaceae.Faecalibacterium	5	895	DOWN	-0.0603434	5.99244
Bacteroidaceae.Phocaeicola	5	895	DOWN	-1.00765	19.3593
Eggerthellaceae.Raoultibacter	5	920	0	0	0
Lactobacillaceae.Lactobacillus	5	920	0	0	0
Ruminococcaceae.Dysosmobacter	5	920	DOWN	-2.28669	0.142173
Lachnospiraceae.Anaerostipes	5	920	DOWN	-3.63079	0.151923
Prevotellaceae.Paraprevotella	5	920	0	0	0
Ruminococcaceae.Agathobaculum	5	920	DOWN	-0.268412	0.4694
Selenomonadaceae.Mitsuokella	5	920	0	0	0
Lachnospiraceae.Clostridium_XlVa	5	920	DOWN	-0.876259	0.250602
Coriobacteriaceae.Collinsella	5	920	DOWN	-0.542208	2.11417
Lachnospiraceae.Ruminococcus2	5	920	DOWN	-0.572593	0.890711
Porphyromonadaceae.Parabacteroides	5	920	DOWN	-0.399132	0.819293
Ruminococcaceae	5	920	DOWN	-1.30308	0.204504
Streptococcaceae.Lactococcus	5	920	0	0	0.00454339
Sutterellaceae.Parasutterella	5	920	DOWN	-0.700143	1.49973
Lachnospiraceae.Coprococcus	5	920	DOWN	-1.88947	0.133086
Lachnospiraceae.Kineothrix	5	920	DOWN	-1.56966	0.561544
Lachnospiraceae.Mediterraneibacter	5	920	DOWN	-2.91376	0.862175
Ruminococcaceae.Gemmiger	5	920	DOWN	-1.9803	0.263568
Erysipelotrichaceae.Faecalibacillus	5	920	DOWN	-1.27719	0.445968
Rikenellaceae.Alistipes	5	920	DOWN	-1.88947	0.803059
Lachnospiraceae.Dorea	5	920	UP	1.45594	1.2478
Veillonellaceae.Dialister	5	920	0	0	0
Lachnospiraceae.Lachnospira	5	920	UP	1.60404	2.11518
Bifidobacteriaceae.Bifidobacterium	5	920	UP	1.96356	5.70243
Lachnospiraceae.Roseburia	5	920	DOWN	-1.30308	0.206444
Lachnospiraceae	5	920	DOWN	-0.10604	3.14031
Ruminococcaceae.Ruminococcus	5	920	DOWN	-0.700143	1.34127
Lachnospiraceae.Fusicatenibacter	5	920	DOWN	-0.467718	4.45621
Lachnospiraceae.Blautia	5	920	UP	1.83145	4.37908
Prevotellaceae.Prevotella	5	920	0	0	0
Bacteroidaceae.Bacteroides	5	920	UP	1.71918	28.3416
Streptococcaceae.Streptococcus	5	920	DOWN	-0.700143	0.548577
Lachnospiraceae.Agathobacter	5	920	DOWN	-0.110914	10.1044
Ruminococcaceae.Faecalibacterium	5	920	0	0	5.99244
Bacteroidaceae.Phocaeicola	5	920	UP	1.37812	19.3593
Eggerthellaceae.Raoultibacter	6	895	0	0	0
Lactobacillaceae.Lactobacillus	6	895	0	0	0
Ruminococcaceae.Dysosmobacter	6	895	DOWN	-0.47264	0.169373
Lachnospiraceae.Anaerostipes	6	895	DOWN	-1.4964	0.0548459
Prevotellaceae.Paraprevotella	6	895	DOWN	-2.55867	0.443602
Ruminococcaceae.Agathobaculum	6	895	DOWN	-0.21719	0.059681
Selenomonadaceae.Mitsuokella	6	895	0	0	0
Lachnospiraceae.Clostridium_XlVa	6	895	UP	0.673548	0.703326
Coriobacteriaceae.Collinsella	6	895	UP	2.77283	0.0412478
Lachnospiraceae.Ruminococcus2	6	895	DOWN	-0.757711	0.09564
Porphyromonadaceae.Parabacteroides	6	895	DOWN	-1.58918	1.87398
Ruminococcaceae	6	895	DOWN	-0.35927	1.78619
Streptococcaceae.Lactococcus	6	895	UP	0.269377	0.173754
Sutterellaceae.Parasutterella	6	895	0	0	0
Lachnospiraceae.Coprococcus	6	895	DOWN	-0.199769	1.20177
Lachnospiraceae.Kineothrix	6	895	UP	0.336102	0.508118
Lachnospiraceae.Mediterraneibacter	6	895	DOWN	-1.37883	0.535314
Ruminococcaceae.Gemmiger	6	895	UP	0.289168	0.242652
Erysipelotrichaceae.Faecalibacillus	6	895	UP	1.23614	0.255342
Rikenellaceae.Alistipes	6	895	DOWN	-1.83815	1.75341
Lachnospiraceae.Dorea	6	895	UP	0.741791	0.761192
Veillonellaceae.Dialister	6	895	UP	0.685907	4.51338
Lachnospiraceae.Lachnospira	6	895	UP	0.234124	0.717831
Bifidobacteriaceae.Bifidobacterium	6	895	UP	0.70814	0.232981
Lachnospiraceae.Roseburia	6	895	UP	1.46065	0.219383
Lachnospiraceae	6	895	UP	0.286203	1.9959
Ruminococcaceae.Ruminococcus	6	895	DOWN	-1.44755	0.215002
Lachnospiraceae.Fusicatenibacter	6	895	DOWN	-0.173755	0.553747
Lachnospiraceae.Blautia	6	895	UP	0.765098	0.813471
Prevotellaceae.Prevotella	6	895	DOWN	-0.526813	41.1992
Bacteroidaceae.Bacteroides	6	895	DOWN	-1.14368	3.53415
Streptococcaceae.Streptococcus	6	895	UP	0.588846	1.5239
Lachnospiraceae.Agathobacter	6	895	UP	0.444588	1.02893
Ruminococcaceae.Faecalibacterium	6	895	UP	0.329803	3.28516
Bacteroidaceae.Phocaeicola	6	895	DOWN	-1.46952	17.8155
Eggerthellaceae.Raoultibacter	6	920	0	0	0
Lactobacillaceae.Lactobacillus	6	920	0	0	0
Ruminococcaceae.Dysosmobacter	6	920	UP	0.250906	0.169373
Lachnospiraceae.Anaerostipes	6	920	UP	0.420145	0.0548459
Prevotellaceae.Paraprevotella	6	920	UP	0.717986	0.443602
Ruminococcaceae.Agathobaculum	6	920	DOWN	-0.687476	0.059681
Selenomonadaceae.Mitsuokella	6	920	0	0	0
Lachnospiraceae.Clostridium_XlVa	6	920	DOWN	-0.859282	0.703326
Coriobacteriaceae.Collinsella	6	920	UP	0.0207247	0.0412478
Lachnospiraceae.Ruminococcus2	6	920	UP	0.222668	0.09564
Porphyromonadaceae.Parabacteroides	6	920	UP	1.927	1.87398
Ruminococcaceae	6	920	DOWN	-0.968242	1.78619
Streptococcaceae.Lactococcus	6	920	DOWN	-1.92832	0.173754
Sutterellaceae.Parasutterella	6	920	DOWN	-1.06787	0
Lachnospiraceae.Coprococcus	6	920	UP	0.0483921	1.20177
Lachnospiraceae.Kineothrix	6	920	DOWN	-0.502635	0.508118
Lachnospiraceae.Mediterraneibacter	6	920	DOWN	-1.07196	0.535314
Ruminococcaceae.Gemmiger	6	920	UP	0.8366	0.242652
Erysipelotrichaceae.Faecalibacillus	6	920	DOWN	-0.1898	0.255342
Rikenellaceae.Alistipes	6	920	UP	1.59722	1.75341
Lachnospiraceae.Dorea	6	920	UP	0.0278143	0.761192
Veillonellaceae.Dialister	6	920	UP	0.0050227	4.51338
Lachnospiraceae.Lachnospira	6	920	UP	0.186606	0.717831
Bifidobacteriaceae.Bifidobacterium	6	920	DOWN	-0.55349	0.232981
Lachnospiraceae.Roseburia	6	920	DOWN	-0.486567	0.219383
Lachnospiraceae	6	920	DOWN	-0.650893	1.9959
Ruminococcaceae.Ruminococcus	6	920	DOWN	-2.32292	0.215002
Lachnospiraceae.Fusicatenibacter	6	920	UP	0.86213	0.553747
Lachnospiraceae.Blautia	6	920	DOWN	-1.16717	0.813471
Prevotellaceae.Prevotella	6	920	UP	0.330692	41.1992
Bacteroidaceae.Bacteroides	6	920	UP	1.70697	3.53415
Streptococcaceae.Streptococcus	6	920	UP	0.157474	1.5239
Lachnospiraceae.Agathobacter	6	920	DOWN	-1.52503	1.02893
Ruminococcaceae.Faecalibacterium	6	920	DOWN	-0.645636	3.28516
Bacteroidaceae.Phocaeicola	6	920	UP	1.47034	17.8155

## Sheet: Figure 2b
taxa	sample	value1	value2	t0
Bacteroidaceae.Phocaeicola	7	DOWN	-3.2484	40.7635
Bacteroidaceae.Bacteroides	7	DOWN	-2.73119	8.867
Ruminococcaceae.Faecalibacterium	7	DOWN	-0.0278827	5.91133
Lachnospiraceae.Blautia	7	UP	3.18979	1.23153
Lachnospiraceae.spp.	7	UP	0.191332	5.29557
Lachnospiraceae.Agathobacter	7	DOWN	-1.92945	12.1921
Rikenellaceae.Alistipes	7	DOWN	-1.74317	1.47783
Ruminococcaceae.Ruminococcus	7	UP	0.62605	0.123153
Prevotellaceae.Prevotella	7	DOWN	-0.373918	0.246305
Porphyromonadaceae.Parabacteroides	7	UP	1.62523	0
Ruminococcaceae.spp.	7	UP	0.626065	0.246305
Lachnospiraceae.Roseburia	7	UP	0.0411031	0.492611
Lachnospiraceae.Kineothrix	7	DOWN	-1.81632	0.123153
Ruminococcaceae.Gemmiger	7	UP	0.915572	0.738916
Lachnospiraceae.Anaerostipes	7	UP	2.9797	0.738916
Lachnospiraceae.Lachnospira	7	DOWN	-1.48941	0.738916
Erysipelotrichaceae.Faecalibacillus	7	DOWN	-3.40064	0.369458
Sutterellaceae.Sutterella	7	UP	2.62534	0
Lachnospiraceae.Anaerobutyricum	7	DOWN	-0.139469	1.10837
Coriobacteriaceae.Collinsella	7	UP	4.94799	0.123153
Ruminococcaceae.Oscillibacter	7	UP	0.62605	0.123153
Veillonellaceae.Dialister	7	DOWN	-4.14631	5.17241
Bifidobacteriaceae.Bifidobacterium	7	0	0	0
Lachnospiraceae.Coprococcus	7	UP	0.0785776	0.985222
Enterobacteriaceae.Escherichia.Shigella	7	DOWN	-1.18129	0.862069
Sutterellaceae.Parasutterella	7	UP	2.74206	1.23153
Lachnospiraceae.Fusicatenibacter	7	UP	0.871032	1.35468
Ruminococcaceae.Clostridium_IV	7	DOWN	-0.710972	2.70936
Lachnospiraceae.Clostridium_XlVa	7	UP	0.626065	0.492611
Prevotellaceae.Paraprevotella	7	DOWN	-0.335786	1.35468
Odoribacteraceae.Odoribacter	7	DOWN	-2.81573	0.123153
Lachnospiraceae.Dorea	7	DOWN	-1.3743	0.123153
Erysipelotrichaceae.Clostridium_XVIII	7	UP	3.36303	0
Streptococcaceae.Streptococcus	7	UP	3.36303	0.123153
Corynebacteriaceae.Corynebacterium	7	UP	4.39051	0
Lachnospiraceae.Enterocloster	7	UP	2.21103	0.246305
Bacteroidaceae.Bacteroides	8	DOWN	-0.195363	6.52709
Ruminococcaceae.Faecalibacterium	8	DOWN	-0.622741	20.6897
Lachnospiraceae.Blautia	8	UP	2.89578	1.60099
Lachnospiraceae.spp.	8	DOWN	-0.383727	5.04926
Lachnospiraceae.Agathobacter	8	UP	1.25635	0.369458
Rikenellaceae.Alistipes	8	DOWN	-1.85915	2.70936
Ruminococcaceae.Ruminococcus	8	UP	0.979552	8.00493
Prevotellaceae.Prevotella	8	UP	2.4932	0
Porphyromonadaceae.Parabacteroides	8	UP	0.327318	2.3399
Ruminococcaceae.spp.	8	UP	0.391158	1.60099
Lachnospiraceae.Roseburia	8	UP	0.130038	1.35468
Lachnospiraceae.Kineothrix	8	DOWN	-1.34275	0.862069
Ruminococcaceae.Gemmiger	8	DOWN	-0.449518	0.985222
Lachnospiraceae.Anaerostipes	8	UP	1.1237	0.492611
Lachnospiraceae.Lachnospira	8	DOWN	-0.692647	5.04926
Erysipelotrichaceae.Faecalibacillus	8	UP	0.752109	0.738916
Sutterellaceae.Sutterella	8	DOWN	-2.22789	1.47783
Lachnospiraceae.Anaerobutyricum	8	UP	3.6542	0.246305
Coriobacteriaceae.Collinsella	8	UP	0.817372	0.246305
Ruminococcaceae.Oscillibacter	8	UP	0.730738	1.97044
Veillonellaceae.Dialister	8	UP	0.730738	0.492611
Bifidobacteriaceae.Bifidobacterium	8	0	0	0
Lachnospiraceae.Coprococcus	8	UP	0.430198	0.862069
Enterobacteriaceae.Escherichia.Shigella	8	DOWN	-0.0345559	0.492611
Sutterellaceae.Parasutterella	8	DOWN	-2.84559	0
Lachnospiraceae.Fusicatenibacter	8	UP	0.927861	0.492611
Ruminococcaceae.Clostridium_IV	8	DOWN	-1.97555	2.70936
Lachnospiraceae.Clostridium_XlVa	8	DOWN	-0.597213	0.492611
Prevotellaceae.Paraprevotella	8	DOWN	-0.30476	1.72414
Odoribacteraceae.Odoribacter	8	DOWN	-1.67032	0.369458
Lachnospiraceae.Dorea	8	UP	2.58982	0.246305
Erysipelotrichaceae.Clostridium_XVIII	8	UP	2.5734	0
Streptococcaceae.Streptococcus	8	UP	6.7434	0
Corynebacteriaceae.Corynebacterium	8	UP	5.1584	0
Lachnospiraceae.Enterocloster	8	UP	2.1457	0
Bacteroidaceae.Phocaeicola	9	DOWN	-0.0843904	17.9803
Bacteroidaceae.Bacteroides	9	UP	0.499526	31.2808
Ruminococcaceae.Faecalibacterium	9	DOWN	-1.41575	7.26601
Lachnospiraceae.Blautia	9	UP	1.01739	1.72414
Lachnospiraceae.spp.	9	DOWN	-0.37199	1.97044
Lachnospiraceae.Agathobacter	9	UP	3.80918	0.246305
Rikenellaceae.Alistipes	9	UP	0.720109	0.738916
Ruminococcaceae.Ruminococcus	9	UP	0.306081	1.97044
Prevotellaceae.Prevotella	9	DOWN	-2.39347	4.06404
Porphyromonadaceae.Parabacteroides	9	UP	1.11319	2.70936
Ruminococcaceae.spp.	9	DOWN	-0.674767	4.6798
Lachnospiraceae.Roseburia	9	UP	0.746654	1.72414
Lachnospiraceae.Kineothrix	9	UP	0.431889	0.738916
Ruminococcaceae.Gemmiger	9	DOWN	-0.197719	0.615764
Lachnospiraceae.Anaerostipes	9	UP	3.23165	0.246305
Lachnospiraceae.Lachnospira	9	DOWN	-0.568097	0.738916
Erysipelotrichaceae.Faecalibacillus	9	UP	2.58724	0.615764
Sutterellaceae.Sutterella	9	UP	0.457748	0.492611
Lachnospiraceae.Anaerobutyricum	9	UP	0.848582	1.10837
Coriobacteriaceae.Collinsella	9	UP	3.89069	0.246305
Ruminococcaceae.Oscillibacter	9	DOWN	-0.500365	1.10837
Veillonellaceae.Dialister	9	DOWN	-0.430881	0.615764
Bifidobacteriaceae.Bifidobacterium	9	UP	0.720919	0.862069
Lachnospiraceae.Coprococcus	9	UP	2.3048	0.123153
Enterobacteriaceae.Escherichia.Shigella	9	UP	1.06394	0.492611
Sutterellaceae.Parasutterella	9	0	0	0
Lachnospiraceae.Fusicatenibacter	9	DOWN	-0.277833	0.738916
Ruminococcaceae.Clostridium_IV	9	DOWN	-2.13656	0.123153
Lachnospiraceae.Clostridium_XlVa	9	DOWN	-1.01606	0.862069
Prevotellaceae.Paraprevotella	9	DOWN	-2.13656	0.123153
Odoribacteraceae.Odoribacter	9	UP	1.56856	0.246305
Lachnospiraceae.Dorea	9	UP	1.30902	0.369458
Erysipelotrichaceae.Clostridium_XVIII	9	UP	3.47499	0.123153
Streptococcaceae.Streptococcus	9	DOWN	-1.13547	0.123153
Corynebacteriaceae.Corynebacterium	9	0	0	0
Lachnospiraceae.Enterocloster	9	0	0	0
Bacteroidaceae.Phocaeicola	10	DOWN	-1.18564	15.2709
Bacteroidaceae.Bacteroides	10	DOWN	-1.36167	9.1133
Ruminococcaceae.Faecalibacterium	10	DOWN	-2.60578	10.5911
Lachnospiraceae.Blautia	10	UP	4.20442	2.83251
Lachnospiraceae.spp.	10	UP	1.48678	6.7734
Lachnospiraceae.Agathobacter	10	DOWN	-0.120371	8.99015
Rikenellaceae.Alistipes	10	DOWN	-1.04798	3.69458
Ruminococcaceae.Ruminococcus	10	UP	0.984446	1.97044
Prevotellaceae.Prevotella	10	UP	0.140096	0.246305
Porphyromonadaceae.Parabacteroides	10	DOWN	-1.2296	5.17241
Ruminococcaceae.spp.	10	DOWN	-0.951243	3.44828
Lachnospiraceae.Roseburia	10	UP	1.64325	0.246305
Lachnospiraceae.Kineothrix	10	UP	0.198807	4.80296
Ruminococcaceae.Gemmiger	10	DOWN	-0.323919	2.58621
Lachnospiraceae.Anaerostipes	10	DOWN	-1.23725	1.72414
Lachnospiraceae.Lachnospira	10	UP	0.0667058	1.97044
Erysipelotrichaceae.Faecalibacillus	10	UP	1.3481	0.369458
Sutterellaceae.Sutterella	10	0	0	0
Lachnospiraceae.Anaerobutyricum	10	UP	0.0248494	0.246305
Coriobacteriaceae.Collinsella	10	DOWN	-0.711723	0.123153
Ruminococcaceae.Oscillibacter	10	DOWN	-0.210371	2.3399
Veillonellaceae.Dialister	10	DOWN	-2.87773	1.72414
Bifidobacteriaceae.Bifidobacterium	10	UP	2.52117	0.615764
Lachnospiraceae.Coprococcus	10	DOWN	-0.207339	1.47783
Enterobacteriaceae.Escherichia.Shigella	10	UP	1.27656	0.123153
Sutterellaceae.Parasutterella	10	0	0	0
Lachnospiraceae.Fusicatenibacter	10	DOWN	-0.717691	0.985222
Ruminococcaceae.Clostridium_IV	10	DOWN	-3.40111	2.0936
Lachnospiraceae.Clostridium_XlVa	10	UP	0.481298	0.492611
Prevotellaceae.Paraprevotella	10	0	0	0
Odoribacteraceae.Odoribacter	10	DOWN	-0.611002	1.10837
Lachnospiraceae.Dorea	10	DOWN	-0.611193	0.738916
Erysipelotrichaceae.Clostridium_XVIII	10	0	0	0
Streptococcaceae.Streptococcus	10	UP	3.13428	0
Corynebacteriaceae.Corynebacterium	10	0	0	0
Lachnospiraceae.Enterocloster	10	UP	0.5806	0
Bacteroidaceae.Phocaeicola	11	DOWN	-0.983958	30.5419
Bacteroidaceae.Bacteroides	11	DOWN	-0.679302	20.3202
Ruminococcaceae.Faecalibacterium	11	DOWN	-1.95669	12.1921
Lachnospiraceae.Blautia	11	UP	3.212	1.47783
Lachnospiraceae.spp.	11	DOWN	-0.0490853	2.70936
Lachnospiraceae.Agathobacter	11	UP	2.43445	2.58621
Rikenellaceae.Alistipes	11	DOWN	-1.97971	0.369458
Ruminococcaceae.Ruminococcus	11	UP	1.27687	1.23153
Prevotellaceae.Prevotella	11	DOWN	-0.395996	0.123153
Porphyromonadaceae.Parabacteroides	11	DOWN	-1.22321	3.32512
Ruminococcaceae.spp.	11	DOWN	-0.0868182	0.123153
Lachnospiraceae.Roseburia	11	UP	0.298448	7.63547
Lachnospiraceae.Kineothrix	11	UP	0.767674	0.615764
Ruminococcaceae.Gemmiger	11	UP	0.307229	0
Lachnospiraceae.Anaerostipes	11	UP	2.15897	1.47783
Lachnospiraceae.Lachnospira	11	DOWN	-1.3948	0.738916
Erysipelotrichaceae.Faecalibacillus	11	UP	0.281892	0.615764
Sutterellaceae.Sutterella	11	DOWN	-1.20634	1.23153
Lachnospiraceae.Anaerobutyricum	11	UP	0.718315	0.246305
Coriobacteriaceae.Collinsella	11	0	0	0
Ruminococcaceae.Oscillibacter	11	DOWN	-4.19061	0.615764
Veillonellaceae.Dialister	11	DOWN	-1.89576	1.72414
Bifidobacteriaceae.Bifidobacterium	11	DOWN	-1.56124	0.615764
Lachnospiraceae.Coprococcus	11	UP	0.019018	0.369458
Enterobacteriaceae.Escherichia.Shigella	11	DOWN	-1.45217	0.369458
Sutterellaceae.Parasutterella	11	0	0	0
Lachnospiraceae.Fusicatenibacter	11	DOWN	-0.0449643	0.369458
Ruminococcaceae.Clostridium_IV	11	UP	3.58495	0
Lachnospiraceae.Clostridium_XlVa	11	UP	2.26956	0.615764
Prevotellaceae.Paraprevotella	11	UP	0.133822	0.123153
Odoribacteraceae.Odoribacter	11	DOWN	-4.14252	0.492611
Lachnospiraceae.Dorea	11	DOWN	-4.56139	0.369458
Erysipelotrichaceae.Clostridium_XVIII	11	0	0	0
Streptococcaceae.Streptococcus	11	UP	4.90694	0
Corynebacteriaceae.Corynebacterium	11	UP	2.58498	0
Lachnospiraceae.Enterocloster	11	UP	3.6519	0.123153
Bacteroidaceae.Phocaeicola	12	DOWN	-0.667011	15.8867
Bacteroidaceae.Bacteroides	12	DOWN	-1.52501	21.0591
Ruminococcaceae.Faecalibacterium	12	DOWN	-0.707075	13.3005
Lachnospiraceae.Blautia	12	UP	2.59956	0.862069
Lachnospiraceae.spp.	12	DOWN	-0.247833	5.17241
Lachnospiraceae.Agathobacter	12	UP	0.469824	0.615764
Rikenellaceae.Alistipes	12	DOWN	-0.7109	1.47783
Ruminococcaceae.Ruminococcus	12	UP	0.185499	4.06404
Prevotellaceae.Prevotella	12	DOWN	-4.17927	0.492611
Porphyromonadaceae.Parabacteroides	12	UP	0.0096276	2.70936
Ruminococcaceae.spp.	12	DOWN	-0.0435288	2.21675
Lachnospiraceae.Roseburia	12	UP	0.200012	1.60099
Lachnospiraceae.Kineothrix	12	DOWN	-0.272301	1.84729
Ruminococcaceae.Gemmiger	12	DOWN	-1.18502	2.0936
Lachnospiraceae.Anaerostipes	12	DOWN	-1.17512	0.246305
Lachnospiraceae.Lachnospira	12	DOWN	-1.17471	4.18719
Erysipelotrichaceae.Faecalibacillus	12	UP	2.53805	0.738916
Sutterellaceae.Sutterella	12	DOWN	-1.4552	0.492611
Lachnospiraceae.Anaerobutyricum	12	UP	1.36107	0.123153
Coriobacteriaceae.Collinsella	12	DOWN	-1.65757	0
Ruminococcaceae.Oscillibacter	12	DOWN	-0.456017	2.0936
Veillonellaceae.Dialister	12	UP	1.49643	0
Bifidobacteriaceae.Bifidobacterium	12	UP	2.41043	0.862069
Lachnospiraceae.Coprococcus	12	UP	2.63254	0.123153
Enterobacteriaceae.Escherichia.Shigella	12	DOWN	-1.27466	0.985222
Sutterellaceae.Parasutterella	12	UP	1.20188	1.72414
Lachnospiraceae.Fusicatenibacter	12	UP	0.817502	0.492611
Ruminococcaceae.Clostridium_IV	12	DOWN	-3.76592	1.35468
Lachnospiraceae.Clostridium_XlVa	12	UP	1.14687	0.492611
Prevotellaceae.Paraprevotella	12	0	0	0
Odoribacteraceae.Odoribacter	12	UP	0.329839	0.369458
Lachnospiraceae.Dorea	12	UP	0.824914	0.246305
Erysipelotrichaceae.Clostridium_XVIII	12	UP	1.84731	0.123153
Streptococcaceae.Streptococcus	12	DOWN	-0.107666	0.246305
Corynebacteriaceae.Corynebacterium	12	UP	2.26909	0
Lachnospiraceae.Enterocloster	12	UP	0.82499	0.123153
Bacteroidaceae.Phocaeicola	13	DOWN	-0.394654	26.601
Bacteroidaceae.Bacteroides	13	DOWN	-1.50206	23.7685
Ruminococcaceae.Faecalibacterium	13	DOWN	-2.14616	0.246305
Lachnospiraceae.Blautia	13	UP	2.43481	1.60099
Lachnospiraceae.spp.	13	UP	0.585104	10.9606
Lachnospiraceae.Agathobacter	13	UP	2.43025	0.123153
Rikenellaceae.Alistipes	13	UP	0.307006	0.738916
Ruminococcaceae.Ruminococcus	13	DOWN	-3.18	0.123153
Prevotellaceae.Prevotella	13	DOWN	-4.59828	0.369458
Porphyromonadaceae.Parabacteroides	13	DOWN	-0.315708	8.99015
Ruminococcaceae.spp.	13	DOWN	-2.56916	0
Lachnospiraceae.Roseburia	13	UP	1.48681	0.862069
Lachnospiraceae.Kineothrix	13	UP	1.60393	1.60099
Ruminococcaceae.Gemmiger	13	UP	0.847393	0
Lachnospiraceae.Anaerostipes	13	UP	0.520004	0.246305
Lachnospiraceae.Lachnospira	13	DOWN	-0.767888	1.35468
Erysipelotrichaceae.Faecalibacillus	13	UP	1.67761	0
Sutterellaceae.Sutterella	13	DOWN	-3.62298	11.2069
Lachnospiraceae.Anaerobutyricum	13	DOWN	-1.20313	0.492611
Coriobacteriaceae.Collinsella	13	UP	4.72945	0.123153
Ruminococcaceae.Oscillibacter	13	DOWN	-2.60796	0.123153
Veillonellaceae.Dialister	13	DOWN	-2.56916	0
Bifidobacteriaceae.Bifidobacterium	13	UP	3.2777	0
Lachnospiraceae.Coprococcus	13	UP	1.25568	0.615764
Enterobacteriaceae.Escherichia.Shigella	13	DOWN	-0.464758	0.123153
Sutterellaceae.Parasutterella	13	0	0	0
Lachnospiraceae.Fusicatenibacter	13	UP	1.45507	0
Ruminococcaceae.Clostridium_IV	13	0	0	0
Lachnospiraceae.Clostridium_XlVa	13	DOWN	-1.74395	0.615764
Prevotellaceae.Paraprevotella	13	DOWN	-3.20575	0.246305
Odoribacteraceae.Odoribacter	13	DOWN	-2.60796	0.123153
Lachnospiraceae.Dorea	13	DOWN	-0.403585	0.615764
Erysipelotrichaceae.Clostridium_XVIII	13	UP	2.27773	0
Streptococcaceae.Streptococcus	13	UP	0.804763	0.123153
Corynebacteriaceae.Corynebacterium	13	DOWN	-1.63782	0.123153
Lachnospiraceae.Enterocloster	13	UP	0.105056	0.246305
Bacteroidaceae.Phocaeicola	14	DOWN	-0.0153064	40.0246
Bacteroidaceae.Bacteroides	14	UP	1.02324	12.6847
Ruminococcaceae.Faecalibacterium	14	DOWN	-2.30972	7.63547
Lachnospiraceae.Blautia	14	UP	0.500539	1.23153
Lachnospiraceae.spp.	14	UP	1.28211	3.81773
Lachnospiraceae.Agathobacter	14	UP	0.00998252	1.84729
Rikenellaceae.Alistipes	14	DOWN	-0.940329	1.35468
Ruminococcaceae.Ruminococcus	14	DOWN	-2.16159	4.55665
Prevotellaceae.Prevotella	14	UP	0.84808	0.492611
Porphyromonadaceae.Parabacteroides	14	UP	0.431294	1.72414
Ruminococcaceae.spp.	14	UP	1.0354	0.369458
Lachnospiraceae.Roseburia	14	DOWN	-2.19516	2.0936
Lachnospiraceae.Kineothrix	14	UP	0.463009	1.84729
Ruminococcaceae.Gemmiger	14	DOWN	-0.489839	0.738916
Lachnospiraceae.Anaerostipes	14	UP	1.0254	0.615764
Lachnospiraceae.Lachnospira	14	DOWN	-0.716787	1.47783
Erysipelotrichaceae.Faecalibacillus	14	UP	1.63438	0.492611
Sutterellaceae.Sutterella	14	DOWN	-0.87727	2.21675
Lachnospiraceae.Anaerobutyricum	14	UP	2.25207	0.123153
Coriobacteriaceae.Collinsella	14	UP	1.88426	0.246305
Ruminococcaceae.Oscillibacter	14	DOWN	-1.05093	0.369458
Veillonellaceae.Dialister	14	0	0	0
Bifidobacteriaceae.Bifidobacterium	14	UP	1.23208	0
Lachnospiraceae.Coprococcus	14	DOWN	-1.29508	0.615764
Enterobacteriaceae.Escherichia.Shigella	14	UP	0.794025	0.615764
Sutterellaceae.Parasutterella	14	DOWN	-1.1661	0.123153
Lachnospiraceae.Fusicatenibacter	14	0	0	0
Ruminococcaceae.Clostridium_IV	14	0	0	0
Lachnospiraceae.Clostridium_XlVa	14	DOWN	-0.893567	0.738916
Prevotellaceae.Paraprevotella	14	DOWN	-2.17958	0.123153
Odoribacteraceae.Odoribacter	14	DOWN	-0.48176	0.492611
Lachnospiraceae.Dorea	14	DOWN	-3.17959	0.246305
Erysipelotrichaceae.Clostridium_XVIII	14	0	0	0
Streptococcaceae.Streptococcus	14	DOWN	-1.9113	0.492611
Corynebacteriaceae.Corynebacterium	14	UP	2.70617	0
Lachnospiraceae.Enterocloster	14	UP	1.93411	0.492611
Bacteroidaceae.Phocaeicola	15	DOWN	-0.469086	12.3153
Bacteroidaceae.Bacteroides	15	DOWN	-0.000634151	13.67
Ruminococcaceae.Faecalibacterium	15	DOWN	-1.2194	15.6404
Lachnospiraceae.Blautia	15	UP	2.42671	0.862069
Lachnospiraceae.spp.	15	UP	0.947049	2.46305
Lachnospiraceae.Agathobacter	15	UP	2.42427	2.0936
Rikenellaceae.Alistipes	15	DOWN	-1.04239	8.62069
Ruminococcaceae.Ruminococcus	15	UP	0.732782	1.35468
Prevotellaceae.Prevotella	15	UP	1.49267	0.246305
Porphyromonadaceae.Parabacteroides	15	DOWN	-0.0989412	2.21675
Ruminococcaceae.spp.	15	DOWN	-0.888347	3.32512
Lachnospiraceae.Roseburia	15	DOWN	-1.0623	2.0936
Lachnospiraceae.Kineothrix	15	DOWN	-0.509346	0.738916
Ruminococcaceae.Gemmiger	15	DOWN	-1.63628	4.80296
Lachnospiraceae.Anaerostipes	15	UP	2.65791	0.492611
Lachnospiraceae.Lachnospira	15	DOWN	-0.494362	0.738916
Erysipelotrichaceae.Faecalibacillus	15	UP	2.08514	0.246305
Sutterellaceae.Sutterella	15	UP	0.0773149	0.246305
Lachnospiraceae.Anaerobutyricum	15	UP	3.13133	0.615764
Coriobacteriaceae.Collinsella	15	UP	4.52455	0
Ruminococcaceae.Oscillibacter	15	DOWN	-1.34458	2.95567
Veillonellaceae.Dialister	15	UP	0.886975	1.23153
Bifidobacteriaceae.Bifidobacterium	15	UP	2.76679	0.246305
Lachnospiraceae.Coprococcus	15	UP	1.01901	1.10837
Enterobacteriaceae.Escherichia.Shigella	15	UP	1.57753	1.10837
Sutterellaceae.Parasutterella	15	DOWN	-0.190876	4.06404
Lachnospiraceae.Fusicatenibacter	15	UP	1.09447	0.246305
Ruminococcaceae.Clostridium_IV	15	UP	1.08632	0
Lachnospiraceae.Clostridium_XlVa	15	UP	0.440771	0.492611
Prevotellaceae.Paraprevotella	15	0	0	0
Odoribacteraceae.Odoribacter	15	DOWN	-0.910031	0.615764
Lachnospiraceae.Dorea	15	UP	0.52853	0
Erysipelotrichaceae.Clostridium_XVIII	15	DOWN	-0.494543	0.123153
Streptococcaceae.Streptococcus	15	UP	2.08293	0.123153
Corynebacteriaceae.Corynebacterium	15	UP	2.52809	0
Lachnospiraceae.Enterocloster	15	DOWN	-2.93883	0.123153
Bacteroidaceae.Phocaeicola	16	DOWN	-1.06524	10.468
Bacteroidaceae.Bacteroides	16	DOWN	-1.11555	7.63547
Ruminococcaceae.Faecalibacterium	16	DOWN	-1.24327	2.95567
Lachnospiraceae.Blautia	16	UP	4.73794	1.35468
Lachnospiraceae.spp.	16	UP	2.4195	1.10837
Lachnospiraceae.Agathobacter	16	UP	1.61395	0.862069
Rikenellaceae.Alistipes	16	DOWN	-4.65252	14.7783
Ruminococcaceae.Ruminococcus	16	UP	0.179673	1.23153
Prevotellaceae.Prevotella	16	DOWN	-1.92859	12.931
Porphyromonadaceae.Parabacteroides	16	UP	0.0915837	0.738916
Ruminococcaceae.spp.	16	DOWN	-2.41761	7.75862
Lachnospiraceae.Roseburia	16	UP	1.49295	0.492611
Lachnospiraceae.Kineothrix	16	UP	1.09546	0.862069
Ruminococcaceae.Gemmiger	16	DOWN	-0.226802	1.23153
Lachnospiraceae.Anaerostipes	16	UP	4.8926	0.123153
Lachnospiraceae.Lachnospira	16	DOWN	-0.262176	0.492611
Erysipelotrichaceae.Faecalibacillus	16	UP	1.0474	0.123153
Sutterellaceae.Sutterella	16	DOWN	-0.366185	3.20197
Lachnospiraceae.Anaerobutyricum	16	UP	4.50648	0.123153
Coriobacteriaceae.Collinsella	16	UP	3.34953	0.246305
Ruminococcaceae.Oscillibacter	16	DOWN	-1.13521	4.06404
Veillonellaceae.Dialister	16	DOWN	-5.69164	3.20197
Bifidobacteriaceae.Bifidobacterium	16	UP	4.59164	0.246305
Lachnospiraceae.Coprococcus	16	UP	1.42423	0.369458
Enterobacteriaceae.Escherichia.Shigella	16	DOWN	-0.153766	0.862069
Sutterellaceae.Parasutterella	16	DOWN	-1.00796	0.123153
Lachnospiraceae.Fusicatenibacter	16	UP	4.87125	0
Ruminococcaceae.Clostridium_IV	16	UP	2.40638	0
Lachnospiraceae.Clostridium_XlVa	16	UP	4.40948	0
Prevotellaceae.Paraprevotella	16	DOWN	-1.59582	0
Odoribacteraceae.Odoribacter	16	DOWN	-1.46864	1.35468
Lachnospiraceae.Dorea	16	UP	1.90852	0.246305
Erysipelotrichaceae.Clostridium_XVIII	16	UP	2.99564	0
Streptococcaceae.Streptococcus	16	UP	3.87008	0
Corynebacteriaceae.Corynebacterium	16	UP	2.87011	0
Lachnospiraceae.Enterocloster	16	DOWN	-3.00351	0.369458
Bacteroidaceae.Phocaeicola	17	DOWN	-0.966897	15.2709
Bacteroidaceae.Bacteroides	17	DOWN	-0.716022	7.63547
Ruminococcaceae.Faecalibacterium	17	DOWN	-2.39824	7.88177
Lachnospiraceae.Blautia	17	UP	1.83925	0.862069
Lachnospiraceae.spp.	17	UP	1.82933	2.46305
Lachnospiraceae.Agathobacter	17	UP	3.61418	0.123153
Rikenellaceae.Alistipes	17	DOWN	-0.420071	2.3399
Ruminococcaceae.Ruminococcus	17	UP	2.01496	0.369458
Prevotellaceae.Prevotella	17	DOWN	-1.7057	26.7241
Porphyromonadaceae.Parabacteroides	17	DOWN	-1.70538	2.83251
Ruminococcaceae.spp.	17	DOWN	-0.241531	2.58621
Lachnospiraceae.Roseburia	17	UP	0.755883	0.985222
Lachnospiraceae.Kineothrix	17	UP	0.056417	1.60099
Ruminococcaceae.Gemmiger	17	UP	0.158658	0.862069
Lachnospiraceae.Anaerostipes	17	UP	2.33362	0
Lachnospiraceae.Lachnospira	17	DOWN	-0.83314	2.21675
Erysipelotrichaceae.Faecalibacillus	17	UP	1.92059	0.246305
Sutterellaceae.Sutterella	17	DOWN	-0.448498	2.21675
Lachnospiraceae.Anaerobutyricum	17	UP	3.62437	0.246305
Coriobacteriaceae.Collinsella	17	UP	3.18268	0
Ruminococcaceae.Oscillibacter	17	DOWN	-1.03171	2.58621
Veillonellaceae.Dialister	17	UP	0.757211	0
Bifidobacteriaceae.Bifidobacterium	17	DOWN	-4.03192	0.246305
Lachnospiraceae.Coprococcus	17	UP	1.46519	0.246305
Enterobacteriaceae.Escherichia.Shigella	17	DOWN	-1.26912	0.369458
Sutterellaceae.Parasutterella	17	DOWN	-2.66822	0.246305
Lachnospiraceae.Fusicatenibacter	17	UP	0.166064	0.246305
Ruminococcaceae.Clostridium_IV	17	DOWN	-2.06258	0.492611
Lachnospiraceae.Clostridium_XlVa	17	DOWN	-2.25138	0.615764
Prevotellaceae.Paraprevotella	17	DOWN	-4.2513	0.738916
Odoribacteraceae.Odoribacter	17	UP	1.39735	0.123153
Lachnospiraceae.Dorea	17	UP	1.34152	0.369458
Erysipelotrichaceae.Clostridium_XVIII	17	0	0	0
Streptococcaceae.Streptococcus	17	UP	3.76762	0
Corynebacteriaceae.Corynebacterium	17	0	0	0
Lachnospiraceae.Enterocloster	17	0	0	0

## Sheet: Figure 3b
variable	value	group
Awater	0	a
Awater	1.7544	a
Awater	2.25322	a
Awater	2.03401	a
Awater	2.39045	a
Awater	0	a
Awater	0	a
Awater	1.67322	a
Awater	0	a
Awater	1.8108	a
Awater	0	a
Awater	0.186006	a
Awater	0	a
Awater	0	a
Awater	1.1569	a
Awater	0.909786	a
Awater	1.98044	a
Awater	0	a
Awater	0.105495	a
Awater	0	a
Awater	0	a
Awater	0.302289	a
Awater	0	a
Awater	0.163766	a
Awater	0.909782	a
Awater	0.736443	a
Awater	1.71458	a
Awater	0.932161	a
Awater	0	a
Awater	0	a
donor7_NA	1.54539	b
donor7_NA	0.331334	b
donor7_NA	0.256572	b
donor7_NA	2.34222	b
donor7_NA	0	b
donor7_NA	2.15668	b
donor7_NA	0.351607	b
donor7_NA	0.335128	b
donor7_NA	1.1967	b
donor7_NA	1.55179	b
donor7_NA	0.774401	b
donor7_NA	1.05279	b
donor7_NA	0	b
donor7_NA	0	b
donor7_NA	0.860244	b
donor7_NA	0.649552	b
donor7_NA	0.776821	b
donor7_NA	0	b
donor7_NA	0.829044	b
donor7_NA	0.637009	b
donor7_NA	0.549033	b
donor7_NA	0.664059	b
donor7_NA	0	b
donor7_NA	0.541117	b
donor7_NA	0	b
donor7_NA	0.242974	b
donor7_NA	0	b
donor7_NA	0	b
donor7_NA	0.635636	b
donor7_NA	0.535964	a
donor7	6.68091	b
donor7	5.36484	b
donor7	4.41905	b
donor7	5.14767	b
donor7	3.04222	b
donor7	4.72617	b
donor7	0	b
donor7	0	b
donor7	0	b
donor7	3.97521	b
donor7	8.55635	b
donor7	19.5129	b
donor7	2.3534	b
donor7	5.88881	b
donor7	6.59202	b
donor7	9.92579	b
donor7	12.489	b
donor7	20.9211	b
donor7	3.10585	b
donor7	20.911	b
donor7	2.38839	b
donor7	0.440339	b
donor7	16.9856	b
donor7	11.518	b
donor7	0	b
donor7	1.48588	b
donor7	2.24923	b
donor7	11.3935	b
donor7	0	b
donor7	8.40049	b
donor7	1.79313	b
donor7	3.5381	b
donor7	12.4931	b
donor7	5.84611	b
donor7	4.59532	b
donor8_NA	1.11912	c
donor8_NA	0.430224	c
donor8_NA	0.58419	c
donor8_NA	0	c
donor8_NA	0.415145	c
donor8_NA	0	c
donor8_NA	0.445183	c
donor8_NA	0	c
donor8_NA	0.42232	c
donor8_NA	0	c
donor8_NA	0	c
donor8_NA	0.686696	c
donor8_NA	1.33087	c
donor8_NA	1.00325	c
donor8_NA	1.72445	c
donor8_NA	0	c
donor8_NA	2.0546	c
donor8_NA	0	c
donor8_NA	0.209376	c
donor8_NA	0.211254	c
donor8_NA	0.510597	c
donor8_NA	0.220474	c
donor8_NA	1.80544	c
donor8_NA	1.31597	c
donor8_NA	0.747916	c
donor8_NA	1.31609	c
donor8_NA	0.962697	c
donor8_NA	0	c
donor8_NA	0.371212	c
donor8	3.77257	c
donor8	5.70046	c
donor8	13.7493	c
donor8	3.67504	c
donor8	0	c
donor8	2.32342	c
donor8	1.12165	c
donor8	9.78889	c
donor8	3.31914	c
donor8	2.69765	c
donor8	0.17502	c
donor8	0.998445	c
donor8	0.298437	c
donor8	0.019113	c
donor8	0	c
donor8	1.23967	c
donor8	0	c
donor8	0.658446	c
donor8	0.0556012	c
donor8	6.13459	c
donor8	3.53636	c
donor8	4.7549	c
donor8	8.34625	c
donor8	3.91379	c
donor8	1.37487	c
donor8	0	c
donor8	4.43076	c
donor8	5.65021	c
donor8	15.1129	c
donor8	1.59585	c
donor8	1.33839	c
donor8	7.93273	c
donor8	4.35294	c
donor8	3.11645	c
donor8	1.77925	c
donor8	5.07174	c
donor8	5.75774	c
donor8	12.8369	c
donor8	3.66106	c
donor8	1.28132	c
donor8	10.9877	c
donor8	11.2233	c
donor8	3.36174	c
donor8	1.57819	c
donor8	15.6304	c
donor8	1.08374	c
donor8	1.73619	c
donor8	9.42862	c
donor8	7.33153	c
donor8	14.5282	c
donor8	5.75007	c
donor8	13.2291	c
donor8	5.51618	c
donor8	0.902174	c
donor8	12.3949	c
donor8	0.60952	c
donor8	0.454494	c
donor8	1.22862	c
donor8	0.41223	c
donor8	1.28876	c
donor8	3.26903	c
donor8	3.23296	c
donor9_NA	0.770486	d
donor9_NA	0.0232764	d
donor9_NA	1.25625	d
donor9_NA	1.90222	d
donor9_NA	0.560003	d
donor9_NA	0.417331	d
donor9_NA	0.723628	d
donor9_NA	0.490939	d
donor9_NA	1.21298	d
donor9_NA	0.795595	d
donor9_NA	0.86271	d
donor9_NA	1.65621	d
donor9_NA	2.22224	d
donor9_NA	1.12878	d
donor9_NA	1.17121	d
donor9_NA	0.555631	d
donor9_NA	1.0309	d
donor9_NA	1.81504	d
donor9_NA	0.450808	d
donor9_NA	0.298229	d
donor9_NA	0.571406	d
donor9_NA	0.694846	d
donor9_NA	1.00175	d
donor9_NA	0	d
donor9_NA	0	d
donor9_NA	0	d
donor9_NA	0	d
donor9_NA	0	d
donor9_NA	0	d
donor9	11.3378	d
donor9	12.398	d
donor9	22.5978	d
donor9	18.9589	d
donor9	19.9793	d
donor9	22.596	d
donor9	21.1664	d
donor9	2.85504	d
donor9	8.81011	d
donor9	21.6256	d
donor9	21.3748	d
donor9	21.3374	d
donor9	18.4229	d
donor9	8.8443	d
donor9	14.355	d
donor9	19.556	d
donor9	15.9225	d
donor9	19.2236	d
donor9	18.8002	d
donor9	18.0515	d
donor9	15.7702	d
donor9	21.6371	d
donor9	3.74918	d
donor9	18.3062	d
donor9	15.0938	d
donor9	0.955978	d
donor9	0	d
donor9	3.85095	d
donor9	9.50383	d
donor9	13.512	d
donor9	9.9175	d
donor9	18.9192	d
donor9	14.7299	d
donor9	0.955357	d
donor9	1.11377	d
donor9	1.89586	d
donor9	11.602	d
donor9	2.99667	d
donor10_NA	0.290534	e
donor10_NA	0.809165	e
donor10_NA	0.0707069	e
donor10_NA	0	e
donor10_NA	0	e
donor10_NA	0.486443	e
donor10_NA	0.478875	e
donor10_NA	1.4022	e
donor10_NA	0	e
donor10_NA	0	e
donor10_NA	1.25633	e
donor10_NA	0.485294	e
donor10_NA	0	e
donor10_NA	0.625099	e
donor10_NA	0.506129	e
donor10_NA	0.55914	e
donor10_NA	0	e
donor10_NA	1.89959	e
donor10_NA	0.0221889	e
donor10_NA	0	e
donor10_NA	0.862526	e
donor10_NA	0.393999	e
donor10_NA	0	e
donor10_NA	1.04322	e
donor10_NA	1.02731	e
donor10_NA	0.010457	e
donor10_NA	0.192899	e
donor10_NA	0.435905	e
donor10_NA	2.47652	e
donor10_NA	0	e
donor10_NA	1.91744	e
donor10	0.595992	e
donor10	10.1576	e
donor10	6.15158	e
donor10	11.3963	e
donor10	0.229855	e
donor10	10.7533	e
donor10	6.34454	e
donor10	8.37487	e
donor10	8.01523	e
donor10	0.893235	e
donor10	11.8506	e
donor10	5.59434	e
donor10	9.00936	e
donor10	0.357316	e
donor10	10.0434	e
donor10	10.4554	e
donor10	8.34677	e
donor10	1.01294	e
donor10	0.679526	e
donor10	5.31562	e
donor10	0	e
donor10	9.63781	e
donor10	11.0584	e
donor10	14.0049	e
donor10	18.9884	e
donor10	19.3122	e
donor10	5.92463	e
donor10	0	e
donor10	5.46911	e
donor10	10.5662	e
donor10	12.3488	e
donor10	12.2768	e
donor10	11.7779	e
donor10	17.4501	e
donor10	5.9429	e
donor10	17.975	e
donor10	10.6421	e
donor11_NA	0.435905	f
donor11_NA	2.47652	f
donor11_NA	0	f
donor11_NA	1.91744	f
donor11_NA	0.618476	f
donor11_NA	2.05362	f
donor11_NA	0.620204	f
donor11_NA	0	f
donor11_NA	0.662383	f
donor11_NA	2.17824	f
donor11_NA	0.453065	f
donor11_NA	0	f
donor11_NA	0.684692	f
donor11_NA	0.440473	f
donor11_NA	1.04176	f
donor11_NA	0	f
donor11_NA	0.101614	f
donor11_NA	0.247409	f
donor11_NA	0.795509	f
donor11_NA	0.139545	f
donor11_NA	1.10167	f
donor11_NA	0.575847	f
donor11_NA	0	f
donor11_NA	3.17115	f
donor11_NA	0.0728327	f
donor11_NA	0	f
donor11_NA	0	f
donor11_NA	0.885843	f
donor11_NA	2.28572	f
donor11_NA	0	f
donor11	0.294429	f
donor11	6.41091	f
donor11	2.18901	f
donor11	1.2521	f
donor11	11.1671	f
donor11	0	f
donor11	1.70258	f
donor11	3.5327	f
donor11	12.0336	f
donor11	0	f
donor11	6.99619	f
donor11	9.70177	f
donor11	7.14298	f
donor11	12.383	f
donor11	14.3892	f
donor11	16.3204	f
donor11	21.1975	f
donor11	11.0924	f
donor11	13.7348	f
donor11	16.8297	f
donor11	13.0343	f
donor11	2.67595	f
donor11	11.2311	f
donor11	15.7114	f
donor11	15.6209	f
donor11	0	f
donor11	0.415811	f
donor11	14.7977	f
donor11	0	f
donor11	8.23574	f
donor11	0	f
donor11	9.08907	f
donor11	9.71616	f
donor11	0.549164	f
donor11	8.69322	f
donor12_NA	0.63705	g
donor12_NA	0.857945	g
donor12_NA	0.544296	g
donor12_NA	1.69802	g
donor12_NA	0.52205	g
donor12_NA	0.707968	g
donor12_NA	1.28373	g
donor12_NA	1.29918	g
donor12_NA	0.542403	g
donor12_NA	0.779078	g
donor12_NA	0.798521	g
donor12_NA	0.656012	g
donor12_NA	0.00986468	g
donor12_NA	0	g
donor12_NA	1.06046	g
donor12_NA	2.11341	g
donor12_NA	0	g
donor12_NA	3.3169	g
donor12_NA	0.813723	g
donor12_NA	0.0916954	g
donor12_NA	0	g
donor12_NA	0.0284084	g
donor12_NA	0.597514	g
donor12_NA	0	g
donor12_NA	1.79222	g
donor12_NA	0	g
donor12	3.92777	g
donor12	7.5823	g
donor12	5.47776	g
donor12	8.97182	g
donor12	4.08606	g
donor12	2.75948	g
donor12	5.87129	g
donor12	15.99	g
donor12	0	g
donor12	6.8435	g
donor12	10.3535	g
donor12	18.6092	g
donor12	3.52255	g
donor12	6.75941	g
donor12	7.77985	g
donor12	8.02575	g
donor12	5.70478	g
donor12	7.03862	g
donor12	5.19424	g
donor12	2.6549	g
donor12	13.6785	g
donor12	5.85026	g
donor12	0	g
donor12	7.96534	g
donor12	18.8235	g
donor12	3.79853	g
donor12	11.6858	g
donor12	19.4891	g
donor12	3.53468	g
donor12	18.9985	g
donor12	0	g
donor12	0.473719	g
donor12	5.00546	g
donor12	11.7006	g
donor12	23.8457	g
donor12	20.0491	g
donor13_NA	1.07858	h
donor13_NA	1.40463	h
donor13_NA	1.3777	h
donor13_NA	0	h
donor13_NA	0.970081	h
donor13_NA	1.15965	h
donor13_NA	1.61796	h
donor13_NA	1.43325	h
donor13_NA	0.520188	h
donor13_NA	1.36976	h
donor13_NA	0.405633	h
donor13_NA	1.71423	h
donor13_NA	0.654773	h
donor13_NA	0.528866	h
donor13_NA	1.39882	h
donor13_NA	0.114059	h
donor13_NA	0.720441	h
donor13_NA	0.360113	h
donor13_NA	0.539063	h
donor13_NA	0.984626	h
donor13_NA	0	h
donor13_NA	1.32673	h
donor13_NA	1.25869	h
donor13_NA	0	h
donor13_NA	0	h
donor13_NA	0.342499	h
donor13_NA	1.40999	h
donor13_NA	0	h
donor13_NA	1.64085	h
donor13_NA	1.00093	h
donor13_NA	0.991076	h
donor13_NA	1.13268	h
donor13_NA	1.09925	h
donor13_NA	0.14764	h
donor13	7.71651	h
donor13	12.18	h
donor13	11.5702	h
donor13	11.2773	h
donor13	10.9363	h
donor13	8.2481	h
donor13	14.5041	h
donor13	18.4359	h
donor13	13.9481	h
donor13	11.2122	h
donor13	9.71447	h
donor13	8.68369	h
donor13	9.13387	h
donor13	11.6795	h
donor13	7.60993	h
donor13	11.3109	h
donor13	14.4109	h
donor13	7.28521	h
donor13	10.6522	h
donor13	12.734	h
donor13	11.9672	h
donor13	10.4582	h
donor13	9.63954	h
donor13	15.1608	h
donor13	10.0908	h
donor13	9.55091	h
donor13	12.3767	h
donor13	10.7415	h
donor13	7.08124	h
donor13	13.2034	h
donor13	7.96201	h
donor13	13.0602	h
donor13	14.4196	h
donor14_NA	1.53005	i
donor14_NA	0.297763	i
donor14_NA	1.25962	i
donor14_NA	0	i
donor14_NA	0.204708	i
donor14_NA	0	i
donor14_NA	0	i
donor14_NA	0.442889	i
donor14_NA	0.231125	i
donor14_NA	1.05494	i
donor14_NA	1.56235	i
donor14_NA	0	i
donor14_NA	0.259956	i
donor14_NA	0	i
donor14_NA	1.69242	i
donor14_NA	0.472091	i
donor14_NA	0.266794	i
donor14_NA	0.738086	i
donor14_NA	0	i
donor14_NA	2.06186	i
donor14_NA	0	i
donor14_NA	0.657847	i
donor14_NA	0.413731	i
donor14_NA	0.487125	i
donor14_NA	0	i
donor14_NA	0.843674	i
donor14_NA	1.23721	i
donor14	11.3537	i
donor14	13.0559	i
donor14	3.53692	i
donor14	12.7504	i
donor14	10.5287	i
donor14	13.4782	i
donor14	19.4475	i
donor14	11.9312	i
donor14	14.7976	i
donor14	18.8267	i
donor14	10.0517	i
donor14	18.0946	i
donor14	10.9454	i
donor14	12.8444	i
donor14	18.7302	i
donor14	14.0242	i
donor14	13.4696	i
donor14	5.11399	i
donor14	4.63183	i
donor14	14.7071	i
donor14	5.69477	i
donor14	16.7342	i
donor14	16.2672	i
donor14	10.0796	i
donor14	16.0861	i
donor14	7.38016	i
donor14	8.57191	i
donor14	17.7468	i
donor14	9.31258	i
donor14	19.2877	i
donor14	15.5727	i
donor14	8.20962	i
donor14	17.3096	i
donor14	17.1904	i
donor14	16.8522	i
donor15_NA	0.639306	l
donor15_NA	0	l
donor15_NA	0.790322	l
donor15_NA	0.833972	l
donor15_NA	0.392036	l
donor15_NA	0	l
donor15_NA	0	l
donor15_NA	0	l
donor15_NA	0.446312	l
donor15_NA	0.430809	l
donor15_NA	0	l
donor15_NA	1.46846	l
donor15_NA	1.31339	l
donor15_NA	0.691577	l
donor15_NA	0	l
donor15_NA	0	l
donor15_NA	0.106935	l
donor15_NA	0	l
donor15_NA	0.786528	l
donor15_NA	0.180449	l
donor15_NA	0	l
donor15_NA	0.400572	l
donor15_NA	0	l
donor15_NA	1.19716	l
donor15_NA	0	l
donor15_NA	2.12613	l
donor15_NA	0.240843	l
donor15_NA	0	l
donor15_NA	0.125825	l
donor15	0.987904	l
donor15	4.10395	l
donor15	0	l
donor15	1.54862	l
donor15	0	l
donor15	0.494877	l
donor15	0.359239	l
donor15	10.6434	l
donor15	0.952488	l
donor15	10.1984	l
donor15	0.191799	l
donor15	11.59	l
donor15	2.63057	l
donor15	0	l
donor15	0.272003	l
donor15	0.966578	l
donor15	18.6567	l
donor15	2.75893	l
donor15	0.293117	l
donor15	1.93519	l
donor15	8.47889	l
donor15	0	l
donor15	0.829299	l
donor15	2.19132	l
donor15	18.307	l
donor15	12.6393	l
donor15	1.43216	l
donor15	5.18908	l
donor15	4.84304	l
donor15	1.55645	l
donor15	19.9118	l
donor15	0.0552739	l
donor15	2.39299	l
donor15	0.991417	l
donor15	15.4292	l
donor15	1.90582	l
donor15	0	l
donor15	1.5501	l
donor15	10.4911	l
donor15	6.59462	l
donor15	20.5751	l
donor15	20.1216	l
donor15	18.8315	l
donor15	4.6552	l
donor15	6.71791	l
donor15	13.8704	l
donor15	9.04019	l
donor15	11.4441	l
donor16_NA	0	m
donor16_NA	1.5258	m
donor16_NA	0	m
donor16_NA	0	m
donor16_NA	0.790854	m
donor16_NA	0.210095	m
donor16_NA	0	m
donor16_NA	0.45576	m
donor16_NA	0.399097	m
donor16_NA	0.662985	m
donor16_NA	1.46034	m
donor16_NA	0	m
donor16_NA	0	m
donor16_NA	0	m
donor16_NA	1.33406	m
donor16_NA	1.96406	m
donor16_NA	0.545695	m
donor16_NA	0.215161	m
donor16_NA	0	m
donor16_NA	0.0601108	m
donor16_NA	0	m
donor16_NA	0.331036	m
donor16_NA	1.14005	m
donor16_NA	2.0992	m
donor16_NA	0.896254	m
donor16_NA	0.774493	m
donor16_NA	0.546745	m
donor16	5.58869	m
donor16	16.299	m
donor16	5.71465	m
donor16	9.77935	m
donor16	11.9927	m
donor16	6.32158	m
donor16	7.63716	m
donor16	9.78992	m
donor16	4.56154	m
donor16	9.89285	m
donor16	0.0408793	m
donor16	8.80825	m
donor16	4.49282	m
donor16	1.91974	m
donor16	3.10013	m
donor16	4.2527	m
donor16	4.17881	m
donor16	1.75034	m
donor16	1.28037	m
donor16	5.86719	m
donor16	1.29465	m
donor16	0.625001	m
donor16	20.1939	m
donor16	11.3049	m
donor16	7.12293	m
donor16	10.7635	m
donor16	7.69701	m
donor16	1.28645	m
donor16	6.10638	m
donor16	19.9676	m
donor16	19.7245	m
donor16	14.2304	m
donor16	14.9564	m
donor16	17.6192	m
donor16	8.47139	m
donor16	14.0638	m
donor17_NA	0	n
donor17_NA	0	n
donor17_NA	0	n
donor17_NA	0	n
donor17_NA	1.01905	n
donor17_NA	0.689899	n
donor17_NA	2.45219	n
donor17_NA	0.739431	n
donor17_NA	0.936072	n
donor17_NA	0	n
donor17_NA	1.56028	n
donor17_NA	1.35812	n
donor17_NA	0	n
donor17_NA	0.140651	n
donor17_NA	0.298645	n
donor17_NA	1.11292	n
donor17_NA	1.26264	n
donor17_NA	0	n
donor17_NA	0.837201	n
donor17_NA	0.522201	n
donor17_NA	0.828795	n
donor17_NA	0.128386	n
donor17_NA	1.04352	n
donor17_NA	1.04469	n
donor17_NA	3.88	n
donor17	19.2291	n
donor17	0.98031	n
donor17	7.36926	n
donor17	13.0134	n
donor17	16.1834	n
donor17	0.527218	n
donor17	18.5723	n
donor17	20.989	n
donor17	7.98405	n
donor17	16.2233	n
donor17	0.680274	n
donor17	1.23739	n
donor17	1.75131	n
donor17	0	n
donor17	16.1537	n
donor17	15.4319	n
donor17	8.39128	n
donor17	12.0825	n
donor17	13.8712	n
donor17	17.1289	n
donor17	15.8728	n
donor17	15.2762	n
donor17	16.1319	n
donor17	19.9312	n
donor17	1.35542	n
donor17	3.39658	n
donor17	2.57967	n
donor17	4.3854	n
donor17	15.6523	n
donor17	6.93136	n
donor17	19.2969	n
donor17	19.1376	n
donor17	0	n
donor17	11.2749	n
donor17	14.4043	n
donor17	7.04628	n
donor17	15.4658	n

## Sheet: Figure 3c
	D incorporation
water	0
na	0.958466
donor 7	68.5714
donor 8	54.8387
donor 9	86.8421
donor 10	78.3784
donor 11	65.7143
donor 12	86.1111
donor 13	100
donor 14	100
donor 15	47.9167
donor 16	80.5556
donor 17	75.6757

## Sheet: Figure 3e
strains	inulin used
Bifidobacterium longum donor8	83.1067
Bifidobacterium longum donor8	87.1565
Bifidobacterium longum donor8	81.9035
Bifidobacterium longum donor10	63.7259
Bifidobacterium longum donor10	65.0384
Bifidobacterium longum donor10	59.9616
Bifidobacterium pseucatecalum donor10	58.5634
Bifidobacterium pseucatecalum donor10	66.2405
Bifidobacterium pseucatecalum donor10	54.0809
Bifidobacterium adolescentis donor17	42.01
Bifidobacterium adolescentis donor17	46.1278
Bifidobacterium adolescentis donor17	57.5661
Bifidobacterium animalis donor15	5.98316
Bifidobacterium animalis donor15	8.66306
Bifidobacterium animalis donor15	8.62913
Eggerthella lenta donor12	53.6835
Eggerthella lenta donor12	55.313
Eggerthella lenta donor12	49.0195
eggerthella lenta donor10	41.3819
eggerthella lenta donor10	44.007
eggerthella lenta donor10	38.7569
Eggerthella lenta donor9	44.8288
Eggerthella lenta donor9	36.8465
Eggerthella lenta donor9	37.9617
Eggerthella lenta donor2	28.4436
Eggerthella lenta donor2	31.2426
Eggerthella lenta donor2	39.5589
Eggerthella lenta donor7	29.0045
Eggerthella lenta donor7	37.1628
Eggerthella lenta donor7	21.9026
Eggerthella lenta donor11	27.706
Eggerthella lenta donor11	24.8964
Eggerthella lenta donor11	24.4188
Ruminococcus bicirculans donor9	41.6772
Ruminococcus bicirculans donor9	44.0794
Ruminococcus bicirculans donor9	49.2552
Enterococcus faecium donor7	42.6083
Enterococcus faecium donor7	40.5834
Enterococcus faecium donor7	47.5972
Phocaeicola vulgatus donor8	43.5865
Phocaeicola vulgatus donor8	39.5954
Phocaeicola vulgatus donor8	32.288
Phocaeicola vulgatus donor12	8.592
Phocaeicola vulgatus donor12	9.40678
Phocaeicola vulgatus donor12	13.0031
Phocaeicola dorei donor9	28.0959
Phocaeicola dorei donor9	21.6075
Phocaeicola dorei donor9	24.4059
Gordonibacter pamelaeae donor10	38.2151
Gordonibacter pamelaeae donor10	36.3082
Gordonibacter pamelaeae donor10	39.9734
Gordonibacter urolithinfaciens donor17	38.9694
Gordonibacter urolithinfaciens donor17	25.4587
Gordonibacter urolithinfaciens donor17	48.2277
Gordonibacter urolithinfaciens donor14	32.6656
Gordonibacter urolithinfaciens donor14	24.2147
Gordonibacter urolithinfaciens donor14	43.8078
Alistipes shahii donor10	35.0263
Alistipes shahii donor10	40.8703
Alistipes shahii donor10	26.176
Alistipes indistinctus donor17	19.17
Alistipes indistinctus donor17	40.5932
Alistipes indistinctus donor17	36.3678
Alistipes finegoldii donor9	33.8858
Alistipes finegoldii donor9	28.1632
Alistipes finegoldii donor9	24.4949
Alistipes indictinctus donor7	20.6374
Alistipes indictinctus donor7	29.7642
Alistipes indictinctus donor7	27.8273
Alistipes onderdonkii donor8	12.8931
Alistipes onderdonkii donor8	0
Alistipes onderdonkii donor8	33.8858
Parabacteroides distasonis donor8	33.4847
Parabacteroides distasonis donor8	31.4891
Parabacteroides distasonis donor8	26.735
Bacteroides thetaiotaomicron donor11	30.1098
Bacteroides thetaiotaomicron donor11	40.1963
Bacteroides thetaiotaomicron donor11	23.7601
Weissella confusa donor12	0
Weissella confusa donor12	6.64833
Weissella confusa donor12	0.635763

## Sheet: Figure 4a
taxa	sample	value1	value2	t0
Lachnospiraceae.Eisenbergiella	18	UP	4.37218	0.0459137
Eggerthellaceae.Eggerthella	18	UP	4.549	0
Lachnospiraceae.Anaerobutyricum	18	UP	1.28193	0.550964
Ruminococcaceae.Agathobaculum	18	DOWN	-1.66439	0.596878
Lachnospiraceae.Anaerostipes	18	UP	1.97771	0.459137
Lachnospiraceae.Clostridium_XlVa	18	UP	0.992291	0.321396
Alcaligenaceae.Alcaligenes	18	UP	4.27535	0
Sutterellaceae.Sutterella	18	0	0	0
Prevotellaceae.Paraprevotella	18	DOWN	-3.08081	2.57117
Enterobacteriaceae.Escherichia.Shigella	18	UP	2.38561	0.596878
Lactobacillaceae.Ligilactobacillus	18	0	0	0
Ruminococcaceae.Oscillibacter	18	DOWN	-1.22448	0
Lachnospiraceae.Kineothrix	18	UP	0.212091	1.14784
Sutterellaceae.Parasutterella	18	UP	0.0754001	2.11203
Lachnospiraceae.Mediterraneibacter	18	UP	0.924584	0.688705
Ruminococcaceae	18	DOWN	-0.858133	1.19376
Erysipelotrichaceae.Faecalibacillus	18	DOWN	-0.4044	1.0101
Porphyromonadaceae.Parabacteroides	18	0	0	0
Veillonellaceae.Dialister	18	DOWN	-0.828423	2.15794
Lachnospiraceae.Coprococcus	18	UP	0.311	0.183655
Lachnospiraceae.Dorea	18	UP	1.95023	1.28558
Lachnospiraceae.Fusicatenibacter	18	DOWN	-0.251173	6.97888
Streptococcaceae.Streptococcus	18	DOWN	-2.45094	1.83655
Ruminococcaceae.Gemmiger	18	UP	2.81388	1.92837
Lachnospiraceae.Lachnospira	18	DOWN	-1.14077	5.50964
Lachnospiraceae.Roseburia	18	DOWN	-1.79465	0.137741
Rikenellaceae.Alistipes	18	DOWN	-1.95228	5.83104
Coriobacteriaceae.Collinsella	18	UP	3.42787	0.459137
Lachnospiraceae	18	DOWN	-0.293537	1.60698
Prevotellaceae.Prevotella	18	0	0	0
Lachnospiraceae.Blautia	18	UP	2.22228	3.94858
Ruminococcaceae.Ruminococcus	18	DOWN	-1.49828	9.45822
Ruminococcaceae.Faecalibacterium	18	DOWN	-1.30006	5.87695
Lachnospiraceae.Agathobacter	18	UP	0.320659	7.3921
Bifidobacteriaceae.Bifidobacterium	18	UP	2.92222	1.65289
Bacteroidaceae.Bacteroides	18	UP	0.529917	7.3921
Bacteroidaceae.Phocaeicola	18	DOWN	-0.240255	11.6621
Lachnospiraceae.Eisenbergiella	19	0	0	0
Eggerthellaceae.Eggerthella	19	UP	5.62197	0
Lachnospiraceae.Anaerobutyricum	19	0	0	0.0459137
Ruminococcaceae.Agathobaculum	19	0	0	0
Lachnospiraceae.Anaerostipes	19	DOWN	-1.01231	0.87236
Lachnospiraceae.Clostridium_XlVa	19	UP	2.22374	0
Alcaligenaceae.Alcaligenes	19	UP	6.51245	0
Sutterellaceae.Sutterella	19	0	0	0
Prevotellaceae.Paraprevotella	19	0	0	0
Enterobacteriaceae.Escherichia.Shigella	19	UP	0.333034	0.505051
Lactobacillaceae.Ligilactobacillus	19	0	0	0
Ruminococcaceae.Oscillibacter	19	DOWN	-2.56935	0.0918274
Lachnospiraceae.Kineothrix	19	DOWN	-0.327963	0.321396
Sutterellaceae.Parasutterella	19	DOWN	-1.14744	2.70891
Lachnospiraceae.Mediterraneibacter	19	UP	0.994229	0.642792
Ruminococcaceae	19	DOWN	-4.93191	0.550964
Erysipelotrichaceae.Faecalibacillus	19	UP	2.0093	0.137741
Porphyromonadaceae.Parabacteroides	19	UP	0.000144279	0.918274
Veillonellaceae.Dialister	19	DOWN	-3.57457	4.82094
Lachnospiraceae.Coprococcus	19	UP	1.42294	0.413223
Lachnospiraceae.Dorea	19	UP	0.729652	0.826446
Lachnospiraceae.Fusicatenibacter	19	UP	1.4697	0.137741
Streptococcaceae.Streptococcus	19	DOWN	-4.88223	2.15794
Ruminococcaceae.Gemmiger	19	UP	3.48078	0.0918274
Lachnospiraceae.Lachnospira	19	DOWN	-2.49894	8.67769
Lachnospiraceae.Roseburia	19	UP	1.16554	4.49954
Rikenellaceae.Alistipes	19	DOWN	-2.45793	0.734619
Coriobacteriaceae.Collinsella	19	UP	1.20831	1.37741
Lachnospiraceae	19	DOWN	-0.386862	3.3517
Prevotellaceae.Prevotella	19	0	0	0
Lachnospiraceae.Blautia	19	UP	0.0426398	4.26997
Ruminococcaceae.Ruminococcus	19	DOWN	-1.63574	0.0918274
Ruminococcaceae.Faecalibacterium	19	DOWN	-2.06477	12.3967
Lachnospiraceae.Agathobacter	19	UP	1.4664	2.70891
Bifidobacteriaceae.Bifidobacterium	19	UP	2.48627	4.26997
Bacteroidaceae.Bacteroides	19	DOWN	-1.32602	6.7034
Bacteroidaceae.Phocaeicola	19	DOWN	-1.51298	27.8696
Lachnospiraceae.Eisenbergiella	20	0	0	0
Eggerthellaceae.Eggerthella	20	UP	2.45967	0.0459137
Lachnospiraceae.Anaerobutyricum	20	UP	1.77997	0
Ruminococcaceae.Agathobaculum	20	DOWN	-2.91707	0.550964
Lachnospiraceae.Anaerostipes	20	UP	1.28529	0
Lachnospiraceae.Clostridium_XlVa	20	DOWN	-1.68133	0.137741
Alcaligenaceae.Alcaligenes	20	UP	8.87387	0
Sutterellaceae.Sutterella	20	0	0	0.0459137
Prevotellaceae.Paraprevotella	20	0	0	0
Enterobacteriaceae.Escherichia.Shigella	20	DOWN	-1.17653	0
Lactobacillaceae.Ligilactobacillus	20	0	0	0
Ruminococcaceae.Oscillibacter	20	UP	0.180672	0.321396
Lachnospiraceae.Kineothrix	20	DOWN	-1.99759	1.23967
Sutterellaceae.Parasutterella	20	DOWN	-1.13213	2.57117
Lachnospiraceae.Mediterraneibacter	20	UP	0.825372	0.459137
Ruminococcaceae	20	DOWN	-3.65421	0.183655
Erysipelotrichaceae.Faecalibacillus	20	DOWN	-1.19962	1.42332
Porphyromonadaceae.Parabacteroides	20	DOWN	-0.320113	0.826446
Veillonellaceae.Dialister	20	0	0	0
Lachnospiraceae.Coprococcus	20	0	0	0
Lachnospiraceae.Dorea	20	UP	1.44154	0.918274
Lachnospiraceae.Fusicatenibacter	20	UP	0.739121	0.918274
Streptococcaceae.Streptococcus	20	UP	1.42971	0.0459137
Ruminococcaceae.Gemmiger	20	DOWN	-1.10632	0.780533
Lachnospiraceae.Lachnospira	20	DOWN	-0.414456	1.69881
Lachnospiraceae.Roseburia	20	DOWN	-1.15133	0.367309
Rikenellaceae.Alistipes	20	DOWN	-3.54011	1.51515
Coriobacteriaceae.Collinsella	20	UP	1.47418	0.87236
Lachnospiraceae	20	UP	0.10765	1.88246
Prevotellaceae.Prevotella	20	0	0	0
Lachnospiraceae.Blautia	20	UP	0.444131	4.13223
Ruminococcaceae.Ruminococcus	20	UP	0.117952	1.97429
Ruminococcaceae.Faecalibacterium	20	DOWN	-1.64413	6.29017
Lachnospiraceae.Agathobacter	20	UP	0.586993	10.1469
Bifidobacteriaceae.Bifidobacterium	20	UP	3.73784	1.37741
Bacteroidaceae.Bacteroides	20	DOWN	-0.947077	26.4004
Bacteroidaceae.Phocaeicola	20	UP	0.104465	23.2323
Lachnospiraceae.Eisenbergiella	21	0	0	0
Eggerthellaceae.Eggerthella	21	UP	1.61528	0
Lachnospiraceae.Anaerobutyricum	21	UP	5.28603	0
Ruminococcaceae.Agathobaculum	21	UP	2.34973	0.0918274
Lachnospiraceae.Anaerostipes	21	UP	4.9862	0
Lachnospiraceae.Clostridium_XlVa	21	UP	1.00187	0.734619
Alcaligenaceae.Alcaligenes	21	UP	3.23579	0
Sutterellaceae.Sutterella	21	0	0	0
Prevotellaceae.Paraprevotella	21	DOWN	-1.4152	1.28558
Enterobacteriaceae.Escherichia.Shigella	21	0	0	0
Lactobacillaceae.Ligilactobacillus	21	0	0	0
Ruminococcaceae.Oscillibacter	21	DOWN	-2.31421	1.19376
Lachnospiraceae.Kineothrix	21	UP	0.914401	1.14784
Sutterellaceae.Parasutterella	21	UP	1.54248	0.596878
Lachnospiraceae.Mediterraneibacter	21	DOWN	-2.32984	0.229568
Ruminococcaceae	21	DOWN	-1.63355	2.66299
Erysipelotrichaceae.Faecalibacillus	21	UP	1.86327	0.367309
Porphyromonadaceae.Parabacteroides	21	DOWN	-1.13457	1.10193
Veillonellaceae.Dialister	21	DOWN	-2.42364	0.550964
Lachnospiraceae.Coprococcus	21	UP	1.08448	1.88246
Lachnospiraceae.Dorea	21	UP	1.58602	0.413223
Lachnospiraceae.Fusicatenibacter	21	UP	3.34004	0.137741
Streptococcaceae.Streptococcus	21	UP	0.251907	1.28558
Ruminococcaceae.Gemmiger	21	UP	2.98477	0.367309
Lachnospiraceae.Lachnospira	21	UP	0.0736397	2.80073
Lachnospiraceae.Roseburia	21	UP	0.956406	3.76492
Rikenellaceae.Alistipes	21	DOWN	-2.69391	4.22406
Coriobacteriaceae.Collinsella	21	DOWN	-3.92561	0.413223
Lachnospiraceae	21	UP	0.786115	1.88246
Prevotellaceae.Prevotella	21	0	0	0
Lachnospiraceae.Blautia	21	UP	2.84219	0.505051
Ruminococcaceae.Ruminococcus	21	DOWN	-0.682683	14.2792
Ruminococcaceae.Faecalibacterium	21	DOWN	-0.992851	7.52984
Lachnospiraceae.Agathobacter	21	UP	1.57745	5.92287
Bifidobacteriaceae.Bifidobacterium	21	UP	2.75341	0.0459137
Bacteroidaceae.Bacteroides	21	DOWN	-0.871739	6.15243
Bacteroidaceae.Phocaeicola	21	DOWN	-0.527931	30.6244
Lachnospiraceae.Eisenbergiella	22	0	0	0
Eggerthellaceae.Eggerthella	22	0	0	0
Lachnospiraceae.Anaerobutyricum	22	UP	1.12088	0.0459137
Ruminococcaceae.Agathobaculum	22	DOWN	-1.07892	0.275482
Lachnospiraceae.Anaerostipes	22	UP	5.38583	0.0459137
Lachnospiraceae.Clostridium_XlVa	22	UP	0.719104	0.642792
Alcaligenaceae.Alcaligenes	22	UP	3.24749	0
Sutterellaceae.Sutterella	22	DOWN	-2.41899	2.52525
Prevotellaceae.Paraprevotella	22	0	0	0
Enterobacteriaceae.Escherichia.Shigella	22	DOWN	-1.21943	0.0459137
Lactobacillaceae.Ligilactobacillus	22	UP	2.90211	0.918274
Ruminococcaceae.Oscillibacter	22	DOWN	-6.29223	0.550964
Lachnospiraceae.Kineothrix	22	UP	0.449614	0.550964
Sutterellaceae.Parasutterella	22	DOWN	-2.08136	0.183655
Lachnospiraceae.Mediterraneibacter	22	UP	0.647868	0.918274
Ruminococcaceae	22	DOWN	-2.32255	1.46924
Erysipelotrichaceae.Faecalibacillus	22	UP	1.90609	0.505051
Porphyromonadaceae.Parabacteroides	22	DOWN	-1.45752	2.11203
Veillonellaceae.Dialister	22	DOWN	-1.45062	5.60147
Lachnospiraceae.Coprococcus	22	UP	0.131601	1.51515
Lachnospiraceae.Dorea	22	UP	0.889715	1.10193
Lachnospiraceae.Fusicatenibacter	22	UP	0.598548	0.367309
Streptococcaceae.Streptococcus	22	DOWN	-0.965749	6.42792
Ruminococcaceae.Gemmiger	22	UP	3.00287	0.413223
Lachnospiraceae.Lachnospira	22	UP	0.127823	0.321396
Lachnospiraceae.Roseburia	22	UP	0.357111	0.734619
Rikenellaceae.Alistipes	22	DOWN	-2.01673	2.43343
Coriobacteriaceae.Collinsella	22	DOWN	-0.0929594	1.19376
Lachnospiraceae	22	UP	0.744704	2.70891
Prevotellaceae.Prevotella	22	DOWN	-3.19473	28.7879
Lachnospiraceae.Blautia	22	UP	0.534183	1.28558
Ruminococcaceae.Ruminococcus	22	DOWN	-1.76018	0.459137
Ruminococcaceae.Faecalibacterium	22	DOWN	-0.0683268	1.37741
Lachnospiraceae.Agathobacter	22	UP	2.08828	0.137741
Bifidobacteriaceae.Bifidobacterium	22	UP	5.4373	0.413223
Bacteroidaceae.Bacteroides	22	UP	0.386452	2.98439
Bacteroidaceae.Phocaeicola	22	DOWN	-0.00502142	10.9275
Lachnospiraceae.Eisenbergiella	23	0	0	0
Eggerthellaceae.Eggerthella	23	UP	5.62335	0
Lachnospiraceae.Anaerobutyricum	23	UP	2.17452	0.137741
Ruminococcaceae.Agathobaculum	23	DOWN	-2.21842	0.505051
Lachnospiraceae.Anaerostipes	23	UP	1.32859	0.0459137
Lachnospiraceae.Clostridium_XlVa	23	UP	1.59081	0.688705
Alcaligenaceae.Alcaligenes	23	UP	5.35332	0
Sutterellaceae.Sutterella	23	DOWN	-2.70413	2.52525
Prevotellaceae.Paraprevotella	23	UP	0.177625	0.964187
Enterobacteriaceae.Escherichia.Shigella	23	DOWN	-0.995781	0
Lactobacillaceae.Ligilactobacillus	23	0	0	0
Ruminococcaceae.Oscillibacter	23	DOWN	-1.91367	3.25987
Lachnospiraceae.Kineothrix	23	DOWN	-0.629518	0.642792
Sutterellaceae.Parasutterella	23	DOWN	-0.855171	0.0459137
Lachnospiraceae.Mediterraneibacter	23	UP	1.66997	1.60698
Ruminococcaceae	23	DOWN	-1.26979	2.89256
Erysipelotrichaceae.Faecalibacillus	23	UP	0.120155	0.87236
Porphyromonadaceae.Parabacteroides	23	UP	0.949144	2.57117
Veillonellaceae.Dialister	23	0	0	0
Lachnospiraceae.Coprococcus	23	DOWN	-0.459162	3.0303
Lachnospiraceae.Dorea	23	UP	1.51264	1.0101
Lachnospiraceae.Fusicatenibacter	23	UP	1.29168	0.550964
Streptococcaceae.Streptococcus	23	DOWN	-5.98233	1.23967
Ruminococcaceae.Gemmiger	23	UP	3.21581	1.14784
Lachnospiraceae.Lachnospira	23	UP	0.910006	0.688705
Lachnospiraceae.Roseburia	23	DOWN	-1.20231	1.60698
Rikenellaceae.Alistipes	23	DOWN	-0.959642	2.93848
Coriobacteriaceae.Collinsella	23	UP	3.56527	1.14784
Lachnospiraceae	23	DOWN	-0.384556	2.43343
Prevotellaceae.Prevotella	23	DOWN	-1.61596	8.67769
Lachnospiraceae.Blautia	23	UP	2.00057	1.88246
Ruminococcaceae.Ruminococcus	23	DOWN	-2.17027	4.0404
Ruminococcaceae.Faecalibacterium	23	DOWN	-1.0976	8.53994
Lachnospiraceae.Agathobacter	23	UP	1.36998	2.75482
Bifidobacteriaceae.Bifidobacterium	23	UP	0.698296	8.53994
Bacteroidaceae.Bacteroides	23	UP	1.23122	10.1928
Bacteroidaceae.Phocaeicola	23	UP	1.4313	12.6263

## Sheet: Figure 4d
variable	value	group
water control	0.611893	a
water control	1.20241	a
water control	0.135801	a
water control	2.04395	a
water control	0.177948	a
water control	1.33172	a
water control	0.3148	a
water control	1.01586	a
water control	0.0774054	a
water control	0.646708	a
water control	2.72262	a
water control	0.848399	a
water control	0.858906	a
water control	0.474416	a
water control	0.358864	a
water control	0.705636	a
water control	0.777281	a
water control	1.11834	a
water control	0.225825	a
water control	0.994746	a
water control	0.883555	a
water control	0.206	a
water control	0.874473	a
water control	1.03311	a
water control	0.560105	a
water control	0.912328	a
water control	0.615706	a
water control	0.422872	a
water control	0.649049	a
water control	0.272783	a
water control	0.447484	a
water control	0.890793	a
water control	0.720124	a
water control	0.372017	a
water control	0.229997	a
water control	0.689896	a
water control	0.784731	a
water control	0.754635	a
water control	0.210878	a
water control	0.784939	a
donor18_NA	0	b
donor18_NA	0	b
donor18_NA	0.452434	b
donor18_NA	0	b
donor18_NA	0.236318	b
donor18_NA	0	b
donor18_NA	0	b
donor18_NA	0.048985	b
donor18_NA	0	b
donor18_NA	0.492845	b
donor18_NA	0	b
donor18_NA	0.676939	b
donor18_NA	1.40748	b
donor18_NA	0.126132	b
donor18_NA	0.245501	b
donor18_NA	0.335628	b
donor18_NA	0.336058	b
donor18_NA	0	b
donor18_NA	1.19146	b
donor18_NA	0	b
donor18_NA	0.194848	b
donor18_NA	0	b
donor18_NA	0.245883	b
donor18_NA	0.348152	b
donor18_NA	0	b
donor18_NA	0	b
donor18_NA	0.143746	b
donor18_NA	0	b
donor18_NA	0	b
donor18_NA	0	b
donor18_NA	0	b
donor18_NA	0.301161	b
donor18_NA	1.81301	b
donor18_NA	0	b
donor18_NA	0	b
donor18_NA	0.33237	b
donor18_NA	0.165	b
donor18_NA	0	b
donor18_NA	0	b
donor18_NA	1.74281	b
donor18	6.13245	b
donor18	10.7405	b
donor18	5.95482	b
donor18	0.0998217	b
donor18	0.0761136	b
donor18	0	b
donor18	8.84686	b
donor18	4.31396	b
donor18	9.8145	b
donor18	12.3467	b
donor18	7.21	b
donor18	14.2854	b
donor18	11.4238	b
donor18	11.0163	b
donor18	12.1561	b
donor18	10.8097	b
donor18	0.303374	b
donor18	0.774076	b
donor18	4.29968	b
donor18	1.0753	b
donor18	0	b
donor18	10.6041	b
donor18	11.0399	b
donor18	11.657	b
donor18	0.388305	b
donor18	4.71045	b
donor18	10.2345	b
donor18	0.00360332	b
donor18	3.01479	b
donor18	7.16767	b
donor18	3.79906	b
donor18	8.57593	b
donor18	13.038	b
donor18	10.5191	b
donor18	0.261791	b
donor18	8.65705	b
donor18	11.7023	b
donor18	7.75849	b
donor18	7.40236	b
donor18	9.67379	b
donor19_NA	0.455773	c
donor19_NA	0	c
donor19_NA	0	c
donor19_NA	0	c
donor19_NA	0	c
donor19_NA	5.66404	c
donor19_NA	2.47507	c
donor19_NA	0	c
donor19_NA	0	c
donor19_NA	0	c
donor19_NA	0	c
donor19_NA	0	c
donor19_NA	0	c
donor19_NA	0	c
donor19_NA	0	c
donor19_NA	0.6973	c
donor19_NA	0	c
donor19_NA	0	c
donor19_NA	0	c
donor19_NA	0	c
donor19_NA	0	c
donor19_NA	0	c
donor19_NA	0	c
donor19_NA	0	c
donor19_NA	0	c
donor19_NA	0	c
donor19_NA	4.10793	c
donor19_NA	0	c
donor19_NA	4.58882	c
donor19_NA	2.84783	c
donor19	0	c
donor19	0.00244814	c
donor19	6.9724	c
donor19	7.04859	c
donor19	6.53549	c
donor19	8.19886	c
donor19	1.988	c
donor19	11.1053	c
donor19	11.9234	c
donor19	9.22282	c
donor19	6.1507	c
donor19	11.365	c
donor19	8.58554	c
donor19	9.41999	c
donor19	10.7355	c
donor19	9.55536	c
donor19	6.65738	c
donor19	9.23818	c
donor19	3.64855	c
donor19	4.80996	c
donor19	8.29194	c
donor19	11.5443	c
donor19	4.68009	c
donor19	6.01498	c
donor19	7.93749	c
donor19	9.58508	c
donor19	12.2152	c
donor19	5.90824	c
donor19	7.43091	c
donor19	19.1346	c
donor19	9.61167	c
donor19	4.85881	c
donor19	4.35958	c
donor19	4.28147	c
donor19	6.46988	c
donor19	9.44613	c
donor19	6.5431	c
donor19	7.73956	c
donor19	9.8996	c
donor19	8.66108	c
donor20_NA	0.407741	d
donor20_NA	0	d
donor20_NA	3.65238	d
donor20_NA	0.890119	d
donor20_NA	0.703143	d
donor20_NA	0.309307	d
donor20_NA	0.0766439	d
donor20_NA	0.273174	d
donor20_NA	0.359872	d
donor20_NA	0.342027	d
donor20_NA	1.18973	d
donor20_NA	1.69925	d
donor20_NA	1.28217	d
donor20_NA	0.108537	d
donor20_NA	0.975306	d
donor20_NA	0.661292	d
donor20_NA	0.535841	d
donor20_NA	0.546982	d
donor20_NA	0.546982	d
donor20_NA	0.122811	d
donor20_NA	0.0706831	d
donor20_NA	0.36443	d
donor20_NA	0.690933	d
donor20_NA	0.166471	d
donor20_NA	0.583016	d
donor20_NA	0.677839	d
donor20_NA	0.324362	d
donor20_NA	1.05753	d
donor20_NA	0.179855	d
donor20_NA	0	d
donor20_NA	0.098044	d
donor20_NA	1.14998	d
donor20_NA	1.57119	d
donor20_NA	0	d
donor20_NA	0	d
donor20_NA	0.45529	d
donor20_NA	0.412162	d
donor20_NA	0.539057	d
donor20_NA	0.000332934	d
donor20_NA	0.0919045	d
donor20	6.99695	d
donor20	8.23537	d
donor20	5.19651	d
donor20	2.49652	d
donor20	8.44662	d
donor20	7.79672	d
donor20	3.32267	d
donor20	10.8619	d
donor20	7.64377	d
donor20	4.98292	d
donor20	8.36907	d
donor20	9.59103	d
donor20	8.54924	d
donor20	7.13399	d
donor20	3.6609	d
donor20	5.21291	d
donor20	0	d
donor20	0.19855	d
donor20	9.62485	d
donor20	8.16649	d
donor20	1.18977	d
donor20	6.72626	d
donor20	10.3862	d
donor20	9.17283	d
donor20	9.59761	d
donor20	8.02303	d
donor20	6.42303	d
donor20	0.497554	d
donor20	8.90644	d
donor20	6.95893	d
donor20	7.32626	d
donor20	8.01942	d
donor20	0.0310477	d
donor20	5.74626	d
donor20	0.616984	d
donor20	0	d
donor20	1.36735	d
donor20	7.94951	d
donor20	0.598889	d
donor20	5.39656	d
donor21_NA	0.407741	e
donor21_NA	0	e
donor21_NA	3.65238	e
donor21_NA	0.890119	e
donor21_NA	0.703143	e
donor21_NA	0.309307	e
donor21_NA	0.0766439	e
donor21_NA	0.273174	e
donor21_NA	0.359872	e
donor21_NA	0.342027	e
donor21_NA	1.18973	e
donor21_NA	1.69925	e
donor21_NA	1.28217	e
donor21_NA	0.108537	e
donor21_NA	0.975306	e
donor21_NA	0.661292	e
donor21_NA	0.535841	e
donor21_NA	0.546982	e
donor21_NA	0.546982	e
donor21_NA	0.122811	e
donor21_NA	0.0706831	e
donor21_NA	0.36443	e
donor21_NA	0.690933	e
donor21_NA	0.166471	e
donor21_NA	0.583016	e
donor21_NA	0.677839	e
donor21_NA	0.324362	e
donor21_NA	1.05753	e
donor21_NA	0.179855	e
donor21_NA	0	e
donor21_NA	0.098044	e
donor21_NA	1.14998	e
donor21_NA	1.57119	e
donor21_NA	0	e
donor21_NA	0	e
donor21_NA	0.45529	e
donor21_NA	0.412162	e
donor21_NA	0.539057	e
donor21_NA	0.000332934	e
donor21_NA	0.0919045	e
donor21	3.97345	e
donor21	10.0788	e
donor21	8.17702	e
donor21	7.94722	e
donor21	2.07785	e
donor21	9.7269	e
donor21	6.58937	e
donor21	1.77688	e
donor21	7.49964	e
donor21	6.18901	e
donor21	13.9332	e
donor21	6.18577	e
donor21	2.67195	e
donor21	3.69836	e
donor21	11.2328	e
donor21	2.34768	e
donor21	9.05352	e
donor21	6.70336	e
donor21	4.87232	e
donor21	1.39798	e
donor21	5.83914	e
donor21	2.58684	e
donor21	0.831471	e
donor21	3.35325	e
donor21	5.10876	e
donor21	4.25789	e
donor21	4.53158	e
donor21	3.32813	e
donor21	2.58807	e
donor21	6.02704	e
donor21	2.21691	e
donor21	4.82937	e
donor21	9.81692	e
donor21	2.46888	e
donor21	10.74	e
donor21	8.84607	e
donor21	2.85022	e
donor21	6.64513	e
donor21	9.9457	e
donor21	4.54012	e
donor22_NA	0	f
donor22_NA	3.07454	f
donor22_NA	1.3652	f
donor22_NA	0	f
donor22_NA	0	f
donor22_NA	2.77477	f
donor22_NA	0	f
donor22_NA	0.352564	f
donor22_NA	0.199408	f
donor22_NA	0	f
donor22_NA	0.293051	f
donor22_NA	0.783211	f
donor22_NA	0	f
donor22_NA	2.01258	f
donor22_NA	0	f
donor22_NA	4.92398	f
donor22_NA	0	f
donor22_NA	2.68908	f
donor22_NA	2.97897	f
donor22_NA	0.139176	f
donor22_NA	0	f
donor22_NA	2.54172	f
donor22_NA	3.84704	f
donor22_NA	2.72732	f
donor22_NA	0.201363	f
donor22_NA	6.31148	f
donor22_NA	0.43428	f
donor22_NA	1.21496	f
donor22_NA	1.03414	f
donor22_NA	1.00653	f
donor22_NA	1.4494	f
donor22_NA	2.85145	f
donor22_NA	2.3896	f
donor22_NA	5.16019	f
donor22_NA	0	f
donor22_NA	0	f
donor22_NA	0	f
donor22_NA	0.359651	f
donor22_NA	0.303313	f
donor22_NA	1.00465	f
donor22	5.37925	f
donor22	7.87239	f
donor22	7.97673	f
donor22	3.63555	f
donor22	1.82045	f
donor22	9.20991	f
donor22	0.388441	f
donor22	4.38234	f
donor22	8.97255	f
donor22	7.71246	f
donor22	6.59646	f
donor22	3.61268	f
donor22	10.8569	f
donor22	8.48094	f
donor22	4.04487	f
donor22	3.92108	f
donor22	5.62447	f
donor22	6.05446	f
donor22	3.15773	f
donor22	0.398696	f
donor22	1.61368	f
donor22	0.846479	f
donor22	4.72103	f
donor22	12.9338	f
donor22	6.0081	f
donor22	8.94643	f
donor22	10.5014	f
donor22	6.29088	f
donor22	1.13804	f
donor22	10.7101	f
donor22	5.79546	f
donor22	0.311931	f
donor22	6.13418	f
donor22	0	f
donor22	16.2328	f
donor22	5.53345	f
donor22	13.4353	f
donor22	4.2766	f
donor22	5.40542	f
donor22	8.25933	f
donor23_NA	0.419341	g
donor23_NA	0	g
donor23_NA	0.355351	g
donor23_NA	0	g
donor23_NA	0	g
donor23_NA	0.0823975	g
donor23_NA	0	g
donor23_NA	0	g
donor23_NA	0	g
donor23_NA	0	g
donor23_NA	0	g
donor23_NA	0	g
donor23_NA	0	g
donor23_NA	0	g
donor23_NA	0	g
donor23_NA	0	g
donor23_NA	0	g
donor23_NA	0	g
donor23_NA	0.138836	g
donor23_NA	0	g
donor23_NA	0.756693	g
donor23_NA	0	g
donor23_NA	0	g
donor23_NA	0	g
donor23_NA	0	g
donor23_NA	0	g
donor23_NA	0.399861	g
donor23_NA	0	g
donor23_NA	0	g
donor23_NA	0	g
donor23_NA	0	g
donor23_NA	0	g
donor23_NA	0	g
donor23_NA	0	g
donor23_NA	0	g
donor23_NA	0	g
donor23_NA	0	g
donor23_NA	0.0854866	g
donor23_NA	0.966691	g
donor23_NA	0.615366	g
donor23	0.568224	g
donor23	7.9616	g
donor23	11.1864	g
donor23	17.2185	g
donor23	5.78509	g
donor23	11.7143	g
donor23	5.49715	g
donor23	10.6095	g
donor23	0	g
donor23	4.25106	g
donor23	8.89825	g
donor23	5.23716	g
donor23	1.58471	g
donor23	5.58365	g
donor23	9.81772	g
donor23	10.6784	g
donor23	7.66161	g
donor23	1.61485	g
donor23	3.66702	g
donor23	0.456008	g
donor23	12.9347	g
donor23	9.98859	g
donor23	11.4296	g
donor23	10.1664	g
donor23	5.71208	g
donor23	7.54488	g
donor23	8.2798	g
donor23	0.511492	g
donor23	4.59228	g
donor23	7.30289	g
donor23	7.45993	g
donor23	12.9625	g
donor23	10.1881	g
donor23	7.13239	g
donor23	6.22189	g
donor23	8.83097	g
donor23	4.9525	g
donor23	3.64995	g
donor23	11.3805	g
donor23	9.49621	g

## Sheet: Supplementary Figure 10 a, b, c
	a
														c
												c
b
	b
c
